# Supplementary material for: An animal toxin-antidote system kills cells by creating a novel cation channel
Source: PLoS Biol. 2025 May 27;23(5):e3003182. doi: 10.1371/journal.pbio.3003182 (PMC12136403; doi:10.1371/journal.pbio.3003182)
Supplement: S1 Data — (XLSX) [file pbio.3003182.s020.xlsx]

## Sheet: data Fig 1B
data for Fig 1B
		WT	pmpl-1 (yak103) deletion	pmpl-1 (yak52) A47T
replicate 1	Dead	50	0	2
	Alive	0	50	48
	% dead	100	0	4
replicate 2	Dead	50	0	0
	Alive	0	50	50
	% dead	100	0	0
replicate 3	Dead	50	0	0
	Alive	0	50	50
	% dead	100	0	0
	Mean % dead	100	0	1.33333

## Sheet: data Fig 1C
data for Fig 1C
	peel zeel het pmpl(+) worm 1	peel zeel het pmpl(+) worm 2	peel zeel het pmpl(+) worm 3	peel zeel het pmpl(+) worm 4	peel zeel het pmpl(+) worm 5	peel zeel het pmpl(+) worm 6	peel zeel het pmpl(+) worm 7	peel zeel het pmpl(+) worm 8	peel zeel het pmpl(+) worm 9	peel zeel het pmpl(+) worm 10	peel zeel het pmpl(+) worm 11
# of worms	72	56	66	52	68	73	71	73	62	59	19
# of unhatched embryos	26	12	12	14	19	20	11	22	6	23	9
	peel zeel het pmpl(yak103) worm 1	peel zeel het pmpl(yak103) worm 2	peel zeel het pmpl(yak103) worm 3	peel zeel het pmpl(yak103) worm 4	peel zeel het pmpl(yak103) worm 5	peel zeel het pmpl(yak103) worm 6	peel zeel het pmpl(yak103) worm 7	peel zeel het pmpl(yak103) worm 8	peel zeel het pmpl(yak103) worm 9
# of worms	93	63	62	90	77	79	66	116	109
# of unhatched embryos	0	0	1	0	0	0	1	0	0
	peel zeel het pmpl(yak52) worm 1	peel zeel het pmpl(yak52) worm 2	peel zeel het pmpl(yak52) worm 3	peel zeel het pmpl(yak52) worm 4	peel zeel het pmpl(yak52) worm 5	peel zeel het pmpl(yak52) worm 6	peel zeel het pmpl(yak52) worm 7	peel zeel het pmpl(yak52) worm 8	peel zeel het pmpl(yak52) worm 9
# of worms	80	50	66	126	61	85	78	75	61
# of unhatched embryos	0	21	0	0	0	0	0	0	1
TOTALS	peel zeel het pmpl(+)	peel zeel het pmpl(yak103)	peel zeel het pmpl(yak52)
# of worms	671	755	682
# unhatched embryos	174	2	22
Total	845	757	704
% dead	20.5917	0.264201	3.125
Fig 5A
normalized current
Vm (mV)	HEK293										PEEL-1										PMPL-1																								acute Pmpl1-mCherry
-100	-1.466	-1.042	-8.906	-3.664	-5.518	-2.193	-5.015	-5.993	-4.38	-10.57	-14.824	-14.392	-11.991	-8.708	-2.84	-3.099	-4.915	-5.137	-5.579	-12.287	-18.832	-13.788	-10.789	-10.215	-15.927	-14.506	-6.801	-6.489	-12.196	-7.933	-7.933
-90	-1.011	-0.909	-7.37	-3.339	-5.115	-1.977	-4.145	-6.636	-3.886	-7.978	-13.956	-12.174	-9.597	-6.202	-2.569	-2.658	-3.687	-4.755	-5.056	-10.874	-16.268	-11.697	-8.6828	-9.2073	-13.206	-12.051	-6.138	-5.553	-10.106	-6.828	-6.828
-80	-0.938	-0.789	-5.642	-2.43	-4.629	-1.652	-3.606	-4.645	-3.198	-6.824	-12.233	-10.871	-8.195	-5.703	-2.321	-2.393	-3.274	-4.371	-4.429	-9.316	-14.012	-12.288	-8.9799	-7.646	-9.943	-9.307	-5.455	-4.513	-8.791	-5.948	-5.948
-70	-0.691	-0.663	-4.121	-1.938	-4.151	-1.559	-2.304	-4.519	-2.846	-5.93	-11.141	-9.908	-7.047	-5.48	-2.179	-2.128	-2.83	-3.852	-3.948	-8.146	-12.812	-10.037	-7.002	-6.013	-8.794	-7.132	-4.938	-4.223	-6.913	-5.018	-5.018
-60	-0.605	-0.511	-2.982	-1.744	-3.64	-1.352	-2.01	-3.699	-2.371	-4.55	-10.759	-8.392	-6.245	-4.567	-1.947	-1.834	-2.382	-3.214	-3.41	-7.697	-9.8112	-6.867	-4.865	-4.905	-5.698	-5.929	-4.207	-3.702	-6.633	-3.782	-3.782
-50	-0.388	-0.484	-2.297	-1.449	-3.212	-1.176	-1.558	-4.462	-2.118	-4.072	-8.949	-6.813	-5.181	-4.067	-1.779	-1.649	-1.991	-2.624	-2.877	-5.904	-7.5392	-5.1077	-4.077	-3.248	-4.59	-4.454	-4.587	-2.95	-4.744	-3.018	-3.018
-40	-0.337	-0.391	-1.605	-1.125	-2.695	-1.017	-1.274	-3.173	-1.698	-4.109	-8.217	-5.493	-4.208	-3.573	-1.563	-1.421	-1.608	-2.164	-2.289	-5.107	-5.975	-4.179	-3.191	-1.838	-3.886	-3.484	-3.565	-2.33	-4.266	-2.592	-2.592
-30	-0.272	-0.272	-0.773	-0.918	-2.239	-0.864	-1.085	-2.659	-1.34	-2.485	-6.837	-4.625	-3.307	-3.131	-1.333	-1.128	-1.44	-1.614	-1.826	-4.201	-1.879	-2.619	-2.112	0.2638	-2.727	-2.613	-2.747	-1.964	-2.742	-2.176	-2.176
-20	0.166	-0.219	2.193	-0.656	-1.687	-0.664	-0.705	-2.178	-1.073	-1.742	-5.704	-3.337	-2.633	-2.535	-1.093	-0.438	-1.147	-1.092	-1.15	-2.948	1.8815	-1.029	-1.048	1.8398	-2.394	-1.84	-1.628	-1.481	-2.121	-1.329	-1.329
-10	2.629	0	8.61	-0.345	-0.979	-0.274	-0.289	-0.947	-0.748	-1.064	-4.042	-2.577	-1.559	-2.042	-0.569	1.044	-0.558	-0.447	-0.008	-1.931	6.3339	1.3519	0.4112	4.263	-1.203	-0.76	1.478	-0.763	-1.063	-0.311	-0.311
0	4.318	0.511	16.49	0.213	0.28	0.47	0.537	1.314	-0.083	-0.105	-2.279	-0.625	-0.603	-1.071	0.684	3.535	1.042	0.382	2.219	-0.085	1.881	5.608	2.3478	6.629	-0.316	0.753	3.474	0.466	2.031	1.516	1.516
10	5.57	1.115	23.563	1.89	2.569	1.539	1.95	6.113	0.935	1.607	-0.746	3.357	0.855	1.361	3.103	7.088	3.623	1.673	5.116	2.243	6.333	9.781	0.4	4	1.763	2.818	5.954	2.459	6.995	4.721	4.721
20	8.268	1.917	31.235	4.551	6.04	3.806	3.306	13.286	2.673	3.74	1.471	7.817	2.541	5.015	5.862	11.235	6.552	3.102	7.084	3.948	24.129	9.815	5.339	6.62	4.788	5.363	9.215	4.663	11.402	8	8
30	11.844	1.844	42.269	7.494	10.351	5.415	4.39	19.383	3.652	5.466	3.516	10.414	4.13	9.159	8.821	13.392	8.894	4.27	9.918	4.791	32.461	9.78	6.629	9.598	7.605	7.129	10.852	6.332	14.347	10.66	10.66
40	13.698	1.924	53.522	11.626	14.569	6.086	4.869	23.522	4.302	5.92	4.575	11.743	4.935	10.85	9.651	14.708	10.619	4.986	11.593	6.181	41.511	15.39	7.868	18.361	9.604	8.003	12.103	7.72	15.816	12.646	12.646
50	14.233	1.937	63.886	13.457	19.051	7.535	5.038	24.011	5.008	7.624	5.088	11.637	5.828	11.95	10.749	15.812	11.723	6.284	12.551	6.894	32.461	13.932	6.629	15.299	10.074	8.846	14.258	8.45	17.843	12.67	12.67
60	14.011	1.891	70.462	15.003	21.431	6.949	5.5	26.561	5.434	7.098	8.677	12.527	6.744	13.237	11.532	16.494	12.817	6.793	14.269	8.26	41.511	15.39	7.868	18.361	10.398	8.344	15.319	9.639	18.327	12.412	12.412
Fig 5B
normalized current
Vm (mV)	HEK293										control cells(-tet)															control cells; +TET, 6-7 hrs																				control; +TET, 28 hrs
-100	-1.466	-1.042	-8.906	-3.664	-5.518	-2.193	-5.015	-5.993	-4.38	-10.57	-40.054	-5.53	-9.204	-17.006	-21.137	-21.126	-18.386	-4.188	-3.856	-15.149	-35.179	-2.752	-6.816	-8.248	-9.227	-3.00197	-4.55474	-5.45428	-3.33473	-7.73267	-8.58469															-4.81545	-8.04057	-7.23487	-10.1724
-90	-1.011	-0.909	-7.37	-3.339	-5.115	-1.977	-4.145	-6.636	-3.886	-7.978	-35.582	-6.747	-8.149	-13.837	-17.092	-14.472	-16.906	-5.025	-2.959	-11.762	-31.056	-2.437	-4.956	-7.444	-8.906	-2.31454	-4.06543	-4.52372	-2.81145	-6.56645	-7.468															-4.23014	-7.05774	-6.05812	-8.06252
-80	-0.938	-0.789	-5.642	-2.43	-4.629	-1.652	-3.606	-4.645	-3.198	-6.824	-28.824	-3.45	-7.194	-10.509	-16.277	-11.557	-15.342	-4.163	-3.282	-10.34	-25.766	-2.258	-4.016	-6.407	-7.096	-1.81616	-3.74822	-3.84431	-2.45507	-6.12035	-5.98067															-3.35721	-6.59925	-4.89545	-7.87242
-70	-0.691	-0.663	-4.121	-1.938	-4.151	-1.559	-2.304	-4.519	-2.846	-5.93	-21.865	-2.911	-5.656	-8.516	-14.228	-11.083	-14.045	-3.124	-2.106	-9.604	-22.412	-1.552	-3.38	-4.75	-5.566	-1.53688	-3.32664	-3.45443	-2.02895	-5.44155	-5.03825															-3.02272	-5.49596	-3.71636	-6.5181
-60	-0.605	-0.511	-2.982	-1.744	-3.64	-1.352	-2.01	-3.699	-2.371	-4.55	-20.946	-2.744	-4.941	-8.077	-12.134	-9.703	-12.44	-2.739	-1.862	-8.602	-19.109	-1.435	-2.75	-4.99	-4.897	-1.36188	-2.94674	-2.86924	-1.75125	-4.88477	-4.35287															-2.67267	-4.92179	-3.71636	-5.34946
-50	-0.388	-0.484	-2.297	-1.449	-3.212	-1.176	-1.558	-4.462	-2.118	-4.072	-16.009	-2.344	-3.668	-6.047	-9.922	-7.245	-10.817	-2.349	-1.585	-7.722	-15.944	-1.028	-2.634	-4.166	-4.236	-1.18103	-2.52017	-2.44997	-1.55873	-4.12987	-3.56946															-2.47859	-4.12241	-3.68994	-4.51762
-40	-0.337	-0.391	-1.605	-1.125	-2.695	-1.017	-1.274	-3.173	-1.698	-4.109	-14.482	-1.91	-2.904	-4.719	-8.144	-5.536	-9.114	-2.096	-1.428	-6.884	-12.959	-0.77	-2.313	-2.689	-3.233	-1.03709	-2.17675	-1.9238	-1.26195	-3.33515	-2.77643															-2.03208	-3.51857	-2.73396	-2.99417
-30	-0.272	-0.272	-0.773	-0.918	-2.239	-0.864	-1.085	-2.659	-1.34	-2.485	-9.883	-1.471	-2	-3.663	-6.277	-4.902	-7.559	-1.535	-1.134	-5.159	-9.92	-0.442	-1.731	-2.472	-2.719	-0.880311	-1.75742	-1.56772	-0.986003	-2.59019	-2.20673															-1.7378	-2.96117	-2.33611	-2.99417
-20	0.166	-0.219	2.193	-0.656	-1.687	-0.664	-0.705	-2.178	-1.073	-1.742	-7.175	-1.18	-1.314	-2.203	-4.538	-3.222	-5.976	-1.022	-1.02	-4.219	-8.041	-0.086	-1.13	-1.825	-1.816	-0.689626	-1.23371	-0.937885	-0.774892	-1.91584	-1.6502															-1.36948	-2.31231	-1.74515	-2.21067
-10	2.629	0	8.61	-0.345	-0.979	-0.274	-0.289	-0.947	-0.748	-1.064	-4.52	-0.513	-0.634	-1.035	-2.134	-2.423	-3.769	-0.389	-0.52	-2.687	-4.85	0.517	-0.695	-0.892	-1.146	-0.253248	-0.506048	-0.182773	-0.498425	-1.00833	-1.02716															-1.05765	-1.53486	-1.18898	-0.528242
0	4.318	0.511	16.49	0.213	0.28	0.47	0.537	1.314	-0.083	-0.105	-1.381	0.656	0.204	0.897	0.027	-0.354	-0.095	0.582	0.539	-1.3	-1.28	1.241	0.218	0.625	-0.155	1.08203	0.987657	0.901926	0.233945	-0.00165746	-0.128958															1.85649	1.0246	1.88131	-0.528242
10	5.57	1.115	23.563	1.89	2.569	1.539	1.95	6.113	0.935	1.607	3.172	3.22	2.139	3.58	3.513	2.346	10.284	2.024	2.304	-0.167	2.818	2.788	2.079	2.767	1.818	3.35959	5.88754	3.37739	2.36961	1.30611	1.32625															1.85649	1.0246	1.88131	1.28485
20	8.268	1.917	31.235	4.551	6.04	3.806	3.306	13.286	2.673	3.74	6.47	6.021	3.044	6.129	6.67	3.687	19.046	3.187	3.448	1.289	7.157	4.931	4.14	5.411	3.85	5.49222	13.1355	7.54766	5.66296	3.20224	2.92991															7.0469	8.21171	4.47338	4.28819
30	11.844	1.844	42.269	7.494	10.351	5.415	4.39	19.383	3.652	5.466	10.082	7.853	4.24	8.005	8.517	6.299	28.924	4.953	3.656	2.804	11.924	6.424	5.589	6.352	5.327	6.78417	18.8584	11.9289	8.35573	4.72478	3.98576															16.2194	8.21171	6.61827	6.62197
40	13.698	1.924	53.522	11.626	14.569	6.086	4.869	23.522	4.302	5.92	13.897	8.653	4.093	8.935	9.711	8.822	30.684	5.373	4.412	3.6	16.998	7.76	6.526	6.897	5.523	7.62179	21.208	14.8704	9.3272	5.75487	4.83416															25.1888	10.9006	8.26596	7.69911
50	14.233	1.937	63.886	13.457	19.051	7.535	5.038	24.011	5.008	7.624	17.832	9.894	5.327	11.208	10.812	9.815	31.622	6.395	5.056	5.351	21.155	8.727	7.199	7.422	6.323	8.15837	22.6208	16.5886	9.63756	6.75908	5.60026															25.1888	13.5514	8.26597	8.02572
60	14.011	1.891	70.462	15.003	21.431	6.949	5.5	26.561	5.434	7.098	24.85	10.017	6.241	12.303	13.309	13.573	31.833	6.679	5.809	6.039	25.049	8.233	7.421	7.765	7.038	8.52495	23.3916	17.7249	10.1252	7.77335	6.15187															26.9112	13.5514	8.49803	10.4792
Fig 5C
normalized current
Vm (mV)	HEK293										experimental cells; -TET														experimental cells; +TET, 6 hrs
-100	-1.466	-1.042	-8.906	-3.664	-5.518	-2.193	-5.015	-5.993	-4.38	-10.57	-23.727	-6.774	-11.526	-14.718	-70.695	-41.837	-84.761	-64.781	-28.876	-11.426	-5.335	-7.848	-7.778	-13.163	-21.9896	-51.4172	-27.0908	-39.9109	-44.3123	-46.789	-90.4603	-92.7099	-6.30611	-6.54515	-17.0242	-29.3747
-90	-1.011	-0.909	-7.37	-3.339	-5.115	-1.977	-4.145	-6.636	-3.886	-7.978	-20.849	-6.114	-10.254	-11.54	-62.638	-38.344	-75.912	-58.018	-26.515	-9.531	-4.768	-7.322	-6.083	-11.918	-19.4715	-46.0908	-23.748	-34.7386	-38.4039	-40.9682	-76.1621	-83.7347	-5.07699	-5.53865	-15.6683	-33.7932
-80	-0.938	-0.789	-5.642	-2.43	-4.629	-1.652	-3.606	-4.645	-3.198	-6.824	-17.992	-5.148	-9.419	-10.971	-53.997	-30.236	-64.559	-49.342	-22.37	-8.183	-4.457	-6.287	-5.274	-11.118	-16.2082	-38.1374	-21.5201	-29.3784	-32.9219	-35.8492	-64.5968	-69.1418	-3.94544	-4.77719	-12.3964	-21.1558
-70	-0.691	-0.663	-4.121	-1.938	-4.151	-1.559	-2.304	-4.519	-2.846	-5.93	-15.075	-4.665	-8.605	-8.337	-45.521	-25.029	-56.78	-43.396	-18.191	-7.368	-3.917	-5.304	-4.633	-9.9	-13.9779	-31.3409	-18.156	-24.2836	-28.4384	-31.3261	-55.3057	-60.3102	-3.38387	-4.41451	-10.1029	-17.1512
-60	-0.605	-0.511	-2.982	-1.744	-3.64	-1.352	-2.01	-3.699	-2.371	-4.55	-12.09	-3.716	-7.768	-7.535	-36.256	-19.937	-46.886	-35.835	-16.038	-6.736	-3.712	-4.999	-3.866	-8.605	-11.069	-27.0686	-14.5891	-20.1439	-23.3496	-27.0438	-47.9396	-48.5297	-2.91384	-3.96766	-8.76731	-14.2724
-50	-0.388	-0.484	-2.297	-1.449	-3.212	-1.176	-1.558	-4.462	-2.118	-4.072	-9.13	-3.032	-6.594	-6.009	-31.236	-16.459	-38.575	-29.483	-13.874	-5.579	-3.155	-4.153	-3.11	-7.413	-9.27659	-21.4907	-11.7901	-17.2801	-18.9293	-24.3785	-39.6016	-39.9325	-2.40795	-3.1278	-7.62918	-12.8494
-40	-0.337	-0.391	-1.605	-1.125	-2.695	-1.017	-1.274	-3.173	-1.698	-4.109	-6.015	-2.445	-5.574	-4.366	-25.565	-13.035	-30.847	-23.576	-11.157	-4.761	-2.826	-3.595	-2.548	-6.319	-7.29968	-17.0357	-9.33377	-13.7781	-14.8124	-18.6677	-31.959	-31.9303	-2.01807	-2.7704	-6.51999	-10.479
-30	-0.272	-0.272	-0.773	-0.918	-2.239	-0.864	-1.085	-2.659	-1.34	-2.485	-2.816	-1.815	-4.313	-3.64	-17.382	-10.575	-24.189	-18.487	-8.292	-3.786	-2.351	-2.824	-2.035	-5.29	-5.64912	-12.8653	-7.16151	-10.2964	-11.7557	-13.0878	-24.7768	-22.4411	-1.60077	-2.18323	-5.70376	-9.43557
-20	0.166	-0.219	2.193	-0.656	-1.687	-0.664	-0.705	-2.178	-1.073	-1.742	0.612	-0.759	-3.052	-2.928	-11.439	-7.534	-15.834	-12.102	-6.059	-2.959	-1.877	-1.954	-1.462	-3.171	-3.82244	-9.33811	-5.15531	-7.64396	-8.94817	-7.88694	-17.6806	-14.2503	-0.814078	-1.71934	-4.68652	-7.49205
-10	2.629	0	8.61	-0.345	-0.979	-0.274	-0.289	-0.947	-0.748	-1.064	4.669	0.475	-1.315	-1.605	-4.601	-4.635	-8.365	-6.393	-3.449	-1.952	-1.065	-1.021	-0.378	-0.727	-2.39671	-5.57982	-3.19028	-4.64511	-5.82144	-2.29173	-11.2808	-5.06708	0.378556	-0.852036	-3.18899	-5.41712
0	4.318	0.511	16.49	0.213	0.28	0.47	0.537	1.314	-0.083	-0.105	8.613	2.314	0.714	-0.106	1.591	-2.577	-1.044	-0.798	-0.608	-0.118	0.182	0.144	1.856	3.938	-0.697058	-2.00058	-1.17083	-1.73019	-2.72395	2.71381	-5.42472	3.81164	1.644	0.479007	-1.24171	-3.11631
10	5.57	1.115	23.563	1.89	2.569	1.539	1.95	6.113	0.935	1.607	13.01	5.356	3.291	2.863	7.504	0.129	6.393	4.886	2.115	1.564	1.844	1.958	5.358	9.068	1.39276	1.82604	0.958213	1.03498	-0.00169385	7.99563	1.13725	12.9659	3.81114	1.9508	1.01235	-0.293914
20	8.268	1.917	31.235	4.551	6.04	3.806	3.306	13.286	2.673	3.74	17.387	8.811	7.106	4.966	13.796	2.939	14.105	10.78	4.661	3.875	3.371	2.671	7.987	13.193	3.77186	5.56164	3.0627	3.82513	2.81952	13.3227	7.79476	21.8867	6.59297	4.62245	3.90429	3.71923
30	11.844	1.844	42.269	7.494	10.351	5.415	4.39	19.383	3.652	5.466	22.092	12.127	9.904	9.006	19.007	5.684	21.503	16.434	8.477	6.395	3.803	3.989	8.877	15.776	5.53278	9.68205	5.16696	6.85932	5.66331	18.4232	14.0924	30.9372	8.12476	7.3967	6.68115	6.26928
40	13.698	1.924	53.522	11.626	14.569	6.086	4.869	23.522	4.302	5.92	27.034	13.028	12.498	10.445	25.368	9.106	30.293	23.153	11.476	7.574	4.813	5.063	9.868	18.797	7.19059	13.4484	7.53693	10.0339	8.55277	24.0462	20.8051	39.8199	8.86086	9.69043	8.0763	9.49541
50	14.233	1.937	63.886	13.457	19.051	7.535	5.038	24.011	5.008	7.624	32.761	13.008	13.914	10.605	32.27	13.959	36.754	28.091	16.059	8.353	5.134	5.891	11.069	20.675	8.64043	19.1636	9.63638	13.2556	11.7208	29.624	28.8839	49.8159	9.56863	9.73858	9.69504	12.0698
60	14.011	1.891	70.462	15.003	21.431	6.949	5.5	26.561	5.434	7.098	38.047	13.666	16.942	11.68	39.917	16.646	45	34.393	19.07	9.337	6.567	6.684	12.313	22.431	10.0144	23.3491	12.1147	17.2344	15.5598	35.9604	33.4462	60.0758	9.36368	10.6405	11.2436	14.7012
Fig 5E
normalized current at -100mV, experimental cells, -tetracycline. Test ion. Each point is an individual cell
	Na+	K+	Cs+	Ca2+	NMDG+	Cl-
	-8.04369	-5.49845	-12.296	-2.942	-1.90901	-3.217
	-127.522	-11.0072	-21.886	-1.623	-2.32187	-6.083
	-6.80576	-19.92	-20.683	-3.743	-1.84909	-3.618
	-7.66371	-21.912	-107.141	-1.3	-1.37815	-2.928
	-7.5683	-20.2181	-17.007	-2.343	-2.73767	-3.07
	-24.8982	-23.2348	-30.573	-1.549	-2.17541	-2.512
	-20.3795	-32.8736	-62.277		-1.27785	-1.265
	-125.106	-60.6171	-21.035		-1.43369	-6.451
	-78.6618	-130.344	-53.103		-1.5548	-3.606
	-101.587		-40.724		-3.7934	-9.174
	-85.7558				-3.364	-4.326
						-6.28
						-8.46
						-5.15
						-6.56
[truncated: 1 more columns]

## Sheet: data Fig 2A
data for Fig 2A
LDH release fold-change over PEEL-1
	+ PEEL-1 + PMPL-1 + ZEEL-1	+ PEEL-1 + PMPL-1 -	+ PEEL-1 - -	- + PMPL-1 -	- - -
replicates	1.13968	2.66878	1	1.08123	1.18233
	1.1082	2.50783	1	1.06722	1.10364
	1.0662	2.41285	1	1.06488	1.04974
	1.03984	2.37385	1	1.05492	1.02913
		2.29656	1	1.04801	1.02788
		2.29012	1	1.04339	1.01525
		2.20542	1	1.02941	0.976507
		2.20477	1	1
		2.15328	1	0.956752
		2.14387	1
		1.90157	1
			1
AVERAGE	1.08848	2.28717	1	1.03842	1.05492
SD	0.0442463	0.204537	0	0.0386939	0.0680097

## Sheet: data Fig 2B
data for Fig 2B
LDH release fold-change over PEEL-1
		- PEEL-1				+ PEEL-1
	PMPL-1	1.06754	1.08167	1.08779	1.04339	2.32018	2.05777	2.25375	2.66878
	PMPL-1 (A47T)	1.03596	1.0498	1.19914		1.10614	1.13645	1.05675
	PMPL-2	1.12982	1.11454	1.03854		1.03333	1.00199	1.1424	1.05608
	yPMP3	0.940351	0.958167	1.14026		0.995614	1.0488	1.04176	1.04339
AVERAGE		- PEEL-1	+ PEEL-1
	PMPL-1	1.0701	2.32512
	PMPL-1 (A47T)	1.09497	1.09978
	PMPL-2	1.0943	1.05845
	yPMP3	1.01293	1.03239
SD		- PEEL-1	+ PEEL-1
	PMPL-1	0.0197247	0.254754
	PMPL-1 (A47T)	0.090482	0.0402334
	PMPL-2	0.04889	0.0601976
	yPMP3	0.110632	0.0247019

## Sheet: data Fig 2E
data for Fig 2E
LDH release fold-change over PEEL-1
	+ PEEL-1 -	+ PEEL-1 + PMPL-1	+ PEEL-1(ER-ret) + PMPL-1	+ PEEL-1 + PMPL-1(ER-ret)	+ PEEL-1(ER-ret) + PMPL-1(ER-ret)
replicates	1	2.25375	1.14989	1.15418	1.01392
	1	2.66878	1.24762	1.18201	1.01376
	1	2.29656	1.23124	1.09709	0.975287
	1	2.14387		1.37359
	1	2.20477		1.01687
AVERAGE	1	2.31354	1.20959	1.16475	1.00099
SD	0	0.206569	0.0523396	0.13273	0.0222574

## Sheet: data Fig 3B
data for Fig 3B
	# normal cells, 3 replicates			# swollen cells, 3 replicates			Total cells counted, 3 replicates			% swollen cells, 3 replicates			Avg% swollen	SD swollen	% normal cells			Avg% normal	SD normal
- -	89	95	96	11	5	4	100	100	100	11	5	4	6.66667	3.78594	89	95	96	93.3333	3.78594
+ PEEL-1 -	95	90	92	5	10	8	100	100	100	5	10	8	7.66667	2.51661	95	90	92	92.3333	2.51661
- + PMPL-1	90	91	94	10	9	6	100	100	100	10	9	6	8.33333	2.08167	90	91	94	91.6667	2.08167
+ PEEL-1 + PMPL-1	8	8	9	92	92	91	100	100	100	92	92	91	91.6667	0.57735	8	8	9	8.33333	0.57735

## Sheet: data Fig 4C
data for Fig 4C
LDH release fold-change over PEEL-1 (WT)
		- PMPL-1				+ PMPL-1
	PEEL-1	1	1	1	1	2.17935	2.66878	2.05	2.42263
	PEEL-1 (-28aa)	1.01087	1.07302	0.975		2.09891	2.46032	1.97727
	PEEL-1 (-39aa)	1.02174	1.01799	0.952273		1.80326	2.29947	1.7714	1.64886
	PEEL-1 (-65aa)	1.02065	1.04233	0.988636		1.04565	1.10794	1.04886
AVERAGE		- PMPL-1	+ PMPL-1
	PEEL-1	1	2.33019
	PEEL-1 (-28aa)	1.01963	2.17883
	PEEL-1 (-39aa)	0.997334	1.88075
	PEEL-1 (-65aa)	1.01721	1.06748
SD		- PMPL-1	+ PMPL-1
	PEEL-1	0	0.273527
	PEEL-1 (-28aa)	0.0495915	0.251244
	PEEL-1 (-39aa)	0.0390689	0.286972
	PEEL-1 (-65aa)	0.0270115	0.0350695

## Sheet: data Fig 4D
data for Fig 4D
	PEEL-1	PEEL-1 (-28aa)	PEEL-1 (-39aa)	PEEL-1 (-65aa)
% dead worms, replicate 1	100	100	100	0
% dead worms, replicate 2	100	100	100	0
% dead worms, replicate 3	100	100	100	0
% dead worms, replicate 4	100	100	100	0
AVERAGE	100	100	100	0

## Sheet: data Fig 4E
data for Fig 4E
LDH release fold-change over PEEL-1(WT)
		- PMPL-1										+ PMPL-1
	PEEL-1 (WT)	1	1	1	1	1	1	1	1	1	1	2.05777	2.20542	2.41285	2.50783	2.29012	2.29656	2.14387	2.20477	2.32018	2.42263
PEEL mutants	L118Q	1.03287	0.873016	0.991228								2.66135	2.50514	2.63508	2.6307
	S124V	1.0239	0.909758	0.931579								2.48307	2.37423	3.00451	2.55965
	L126Q	1.23307	0.894491	1.08246								2.21102	2.68192	2.50783	2.32193
	S124F	1.1494	1.00526	0.979483								1.22908	1.00706	1.12754	1.25702
	L122Q	1.09861	1.05976	0.988596								1.15313	1.09259	1.09913	1.06379
	L115Q	1.16932	0.910364	1.09912								1.63212	1.79956	1.97565	1.88134
	L118Q, S124V	0.983696	0.944318	1.07852								0.973913	1.01136	1.07621
	L118Q, L126Q	1.10209	1.00109	0.994318								1.08469	0.952174	1.00568
	S124V, L126Q	1.11369	0.993478	0.997727								1.10673	0.955435	1.05682
AVERAGE
		- PMPL-1	+ PMPL-1
	PEEL-1 (WT)	1	2.2862
PEEL mutants	L118Q	0.965704	2.60807
	S124V	0.95508	2.60536
	L126Q	1.07	2.43067
	S124F	1.04472	1.15518
	L122Q	1.04899	1.10216
	L115Q	1.0596	1.82217
	L118Q, S124V	1.00218	1.0205
	L118Q, L126Q	1.0325	1.01418
	S124V, L126Q	1.03496	1.03966
SD
		- PMPL-1	+ PMPL-1
	PEEL-1 (WT)	0	0.137698
PEEL mutants	L118Q	0.0829266	0.0699436
	S124V	0.0605937	0.276762
	L126Q	0.169631	0.207485
	S124F	0.0915728	0.113337
	L122Q	0.0557899	0.0372872
	L115Q	0.133926	0.145704
	L118Q, S124V	0.0689846	0.0517576
	L118Q, L126Q	0.060362	0.066664
	S124V, L126Q	0.0682103	0.0770924

## Sheet: data Fig 4F
data for Fig 4F
LDH release fold-change over PEEL-1 (WT)
	PEEL-1 mutant	uH	average LDH release (+PMPL)
	WT	0.385	2.2862
	L118Q	0.339	2.60807
	S124V	0.328	2.60536
	L126Q	0.31	2.43067
	S124F	0.303	1.15518
	L122Q	0.301	1.10216
	L115Q	0.299	1.82217
	L118Q, S124V	0.282	1.0205
	L118Q, L126Q	0.256	1.01418
	S124V, L126Q	0.255	1.03966
			Averages calculated from data Fig 4E

[truncated: 5 more sheets: data Fig 5A, data Fig 5B, data Fig 5C, data Fig 5E, data Fig 5G]
