# Supplementary material for: An animal toxin-antidote system kills cells by creating a novel cation channel
Source: PLoS Biol. 2025 May 27;23(5):e3003182. doi: 10.1371/journal.pbio.3003182 (PMC12136403; doi:10.1371/journal.pbio.3003182)
Supplement: S2 Data — (XLSX) [file pbio.3003182.s021.xlsx]

## Sheet: data Fig S1
data for Fig S1B
	plate 1	plate 2	plate 3
# of worms	85	82	95
# unhatched embryos	67	74	57
Total	152	156	152
	TOTAL
# of worms	262
# unhatched embryos	198
Total	460
% dead	43.0435

## Sheet: data Fig S8
data for Fig S8
	Phsp::peel-1
	WT	ced-2	ced-3	ced-5
replicate 1, moving worms	0	0	0	0
replicate 1, dead worms	50	50	50	50
replicate 1, total worms	50	50	50	50
replciate 1, %dead	100	100	100	100
replicate 2, moving worms	0	0	0	0
replicate 2, dead worms	50	50	50	50
replicate 2, total worms	50	50	50	50
replciate 2, %dead	100	100	100	100
AVERAGE % dead of 2 replicates	100	100	100	100

## Sheet: data Fig S9
data for Fig S9
	µH	H
actinoporins from Macrander and Daly, 2016	0.337	0.424
	0.337	0.424
	0.207	0.443
	0.356	0.482
	0.21	0.586
	0.35	0.589
	0.309	0.472
	0.122	0.494
	0.336	0.58
	0.363	0.592
	0.361	0.42
	0.342	0.59
	0.396	0.474
	0.366	0.614
	0.351	0.599
	0.288	0.616
	0.327	0.567
	0.288	0.442
	0.287	0.629
	0.202	0.523
	0.249	0.398
	0.328	0.615
	0.322	0.583
	0.245	0.211
	0.268	0.64
	0.383	0.605
	0.319	0.556
	0.317	0.474
	0.37	0.682
	0.2	0.606
	0.279	0.514
	0.28	0.533
	0.325	0.631
	0.386	0.424
	0.312	0.481
PEEL-1 AH	0.385	0.721

## Sheet: data Fig S10
data for Fig S10
LDH release fold-change over PEEL-1 (WT)
	- PMPL-1				+ PMPL-1
WT	1	1	1	1	2.17935	2.66878	2.05	2.42263
PEEL-1 (-28)	1.01087	1.07302	0.975		2.09891	2.46032	1.97727
PEEL-1 (-39)	1.02174	1.01799	0.952273		1.80326	2.29947	1.7714	1.64886
PEEL-1 (-40)	1.02717	1.17989	0.980682		1.1587	1.15887	1.03523
PEEL-1 (-41)	1.04022	0.977273	1.01155		1.0337	1.05119	1.01477	1.11085
PEEL-1 (-42)	1.01957	0.998864	1.02425		0.992391	1.05031	1.01591	1.05543
PEEL-1 (-44)	0.994565	0.95	1.01963		0.968478	1.03523	1.05312
PEEL-1 (-65)	1.02065	1.04233	0.988636		1.04565	1.10794	1.04886
AVERAGE
	- PMPL-1	+ PMPL-1
WT	1	2.33019
PEEL-1 (-28)	1.01963	2.17883
PEEL-1 (-39)	0.997334	1.88075
PEEL-1 (-40)	1.06258	1.1176
PEEL-1 (-41)	1.00968	1.05263
PEEL-1 (-42)	1.01423	1.02851
PEEL-1 (-44)	0.988065	1.01894
PEEL-1 (-65)	1.01721	1.06748
SD
	- PMPL-1	+ PMPL-1
WT	0	0.273527
PEEL-1 (-28)	0.0495915	0.251244
PEEL-1 (-39)	0.0390689	0.286972
PEEL-1 (-40)	0.10422	0.0713351
PEEL-1 (-41)	0.0315137	0.0415685
PEEL-1 (-42)	0.0135087	0.0297942
PEEL-1 (-44)	0.0352674	0.0446082
PEEL-1 (-65)	0.0270115	0.0350695

## Sheet: data Fig S13
data for Fig S13
normalized current
Vm (mV)	NMDG+											Ca2+						Na+											K+									Cs+										Cl-
-100	-1.90901	-2.32187	-1.84909	-1.37815	-2.738	-2.17541	-1.27785	-1.43369	-1.5548	-3.793	-3.364	-2.942	-1.623	-3.743	-1.3	-2.343	-1.549	-8.04369	-127.522	-6.80576	-7.66371	-7.5683	-24.8982	-20.3795	-125.106	-78.6618	-101.587	-85.7558	-5.49845	-11.0072	-19.92	-21.912	-20.2181	-23.2348	-32.8736	-60.6171	-130.344	-12.296	-21.886	-20.683	-107.141	-17.007	-30.573	-62.277	-21.035	-53.103	-40.724	-3.217	-6.083
-90	-1.67272	-2.53689	-1.53809	-1.16317	-2.583	-2.01839	-1.18212	-1.31862	-1.42688	-3.655	-3.2022	-2.704	-1.63	-2.957	-1.181	-2.16	-1.367	-6.84256	-104.809	-5.64259	-6.25496	-7.03777	-24.3678	-17.8728	-112.219	-66.6966	-81.478	-71.5336	-5.08562	-10.3646	-17.9242	-19.7166	-17.8318	-20.9365	-29.6446	-53.2994	-116.474	-10.83	-21.546	-19.675	-94.983	-15.358	-26.755	-57.346	-17.62	-49.076	-34.794	-2.964	-5.231
-80	-1.43686	-1.99861	-1.38184	-0.93976	-2.466	-1.79461	-1.092	-1.224	-1.30194	-3.363	-2.87103	-2.479	-1.423	-2.639	-1.089	-1.946	-1.197	-6.73342	-86.0728	-4.73357	-4.89724	-6.39729	-18.6585	-14.8473	-96.6438	-56.725	-64.6343	-62.1119	-4.77877	-10.174	-15.6643	-17.2308	-17.2662	-16.8759	-25.2834	-48.3463	-103.187	-8.666	-18.871	-15.55	-80.823	-14.439	-22.341	-45.43	-14.483	-42.524	-31.825	-2.643	-4.821
-70	-1.26392	-1.76749	-1.19454	-0.85287	-1.748	-1.58616	-1.00319	-1.11233	-1.1642	-2.45	-2.06559	-2.233	-1.182	-2.125	-1.026	-1.793	-1.089	-5.56045	-67.3884	-3.84467	-4.4789	-6.1589	-18.2487	-13.9019	-85.4999	-48.7887	-52.6992	-50.8228	-4.07674	-9.24578	-14.1027	-15.513	-13.247	-15.5441	-22.299	-41.3411	-91.7211	-8.315	-15.583	-14.813	-67.984	-11.055	-20.257	-38.444	-12.178	-39.154	-25.892	-2.281	-4.343
-60	-1.12131	-1.66698	-1.05613	-0.76378	-1.345	-1.33117	-0.91203	-0.98783	-1.04304	-1.884	-1.54667	-1.982	-0.968	-1.867	-0.936	-1.648	-0.984	-4.73634	-51.1027	-3.01009	-3.49539	-4.44873	-13.7938	-10.7431	-71.4903	-41.9108	-40.8279	-45.5049	-3.68636	-7.28167	-12.0664	-13.273	-11.0056	-13.0845	-18.952	-34.9047	-79.6292	-7.131	-14.479	-11.908	-56.817	-9.589	-17.485	-30.437	-10.173	-31.128	-21.82	-1.874	-3.62
-50	-0.97721	-1.47734	-0.86052	-0.63424	-0.939	-1.09348	-0.81471	-0.9069	-0.89257	-1.32	-0.732696	-1.69	-0.687	-1.805	-0.863	-1.475	-0.883	-3.92692	-38.3829	-2.40859	-2.69431	-3.9418	-8.35161	-9.18968	-60.0105	-33.768	-33.3965	-37.1493	-3.37481	-6.50525	-10.5523	-11.6075	-9.52029	-9.68237	-16.087	-29.0912	-71.2838	-6.032	-12.156	-11.025	-48.274	-7.387	-14.167	-26.203	-8.491	-26.654	-16.949	-1.466	-2.972
-40	-0.81698	-1.2919	-0.66573	-0.51528	-0.662	-0.80922	-0.72737	-0.76672	-0.75712	-0.913	-0.44297	-1.406	-0.448	-1.534	-0.787	-1.329	-0.778	-3.08107	-29.4512	-1.89909	-2.10838	-3.57361	-6.70403	-7.59531	-46.9517	-29.8751	-25.761	-29.933	-2.83033	-6.07994	-9.16434	-10.0808	-8.03598	-8.21673	-12.7133	-25.5588	-57.0372	-4.839	-10.042	-8.522	-38.88	-6.108	-12.022	-21.35	-6.726	-23.047	-13.556	-1.047	-2.402
-30	-0.64828	-1.12102	-0.50245	-0.40934	-0.309	-0.53576	-0.63134	-0.6581	-0.61519	-0.432	-0.220106	-1.07	-0.27	-0.938	-0.685	-1.109	-0.667	-2.45522	-21.1206	-1.40708	-1.73358	-2.60606	-5.16559	-6.16014	-36.2199	-23.3299	-17.2762	-22.2525	-2.72543	-5.61649	-7.30226	-8.03248	-6.06959	-6.97371	-9.86545	-19.0006	-43.5278	-3.745	-7.923	-6.458	-27.61	-4.417	-9.019	-16.7	-4.196	-16.19	-10.748	-0.649	-1.803
-20	-0.47654	-0.93912	-0.2806	-0.26155	-0.002	-0.19089	-0.54216	-0.47323	-0.44924	-0.005	0.00556978	-0.651	-0.071	-0.509	-0.562	-0.881	-0.549	-1.36694	-13.4553	-0.897248	-1.23451	-2.11016	-3.04047	-4.2281	-24.8349	-16.5291	-11.8759	-17.09	-2.68711	-4.87544	-5.99896	-6.59886	-5.07749	-5.27964	-6.60955	-13.3553	-30.9431	-2.568	-5.926	-4.674	-19.532	-3.468	-6.778	-11.848	-2.866	-11.285	-7.221	-0.028	-1.092
-10	-0.29295	-0.66531	0.28097	-0.04898	0.497	0.648452	-0.37189	0.167355	-0.06634	0.696	0.3072	-0.021	0.005	0	-0.396	-0.684	-0.424	-0.36182	-7.77391	0.0164262	-0.830917	-1.47334	-1.10738	-2.92862	-14.3876	-10.2416	-6.39772	-10.0502	-2.31707	-4.17541	-4.40982	-4.85081	-3.68356	-3.33821	-4.10682	-8.57985	-18.8948	-1.227	-3.619	-2.685	-10.78	-1.936	-4.209	-7.749	-1.429	-5.527	-3.831	0.926	-0.271
0	0.234861	-0.12101	0.942633	0.385261	1.281	2.50378	0.107238	2.17491	0.493007	1.768	0.545903	0.965	0.274	1.06	0.265	-0.25	-0.098	0.706521	-2.174	1.24649	-0.392051	-0.847087	1.26161	-1.27588	-4.14503	-3.67228	-2.12297	-4.03853	-1.71518	-3.82243	-2.75599	-3.03159	-1.94885	-1.42437	-1.14158	-2.99519	-8.00984	1.045	-1.113	-0.816	-2.692	-0.49	-1.391	-1.694	0.074	-0.295	-0.704	2.893	1.173
10	1.63122	0.449842	2.09464	1.37214	2.535	4.85841	1.69756	3.19534	1.6061	3.524	1.12675	2.239	1.327	2.883	2.147	0.889	0.969	1.32363	2.64339	1.97903	0.00292872	-0.239423	3.79791	0.138692	6.001	2.81573	1.34102	1.69588	-0.657035	-1.63759	-1.09659	-1.20625	-0.284196	0.295018	1.53585	1.62401	4.35766	4.362	1.466	0.977	5.88	1.039	0.987	3.08	1.438	5.043	2.702	4.683	4.333
20	3.46291	0.944835	4.50245	3.48758	4.341	9.60515	5.33194	6.68565	2.58587	6.01	2.11556	4.397	3.549	6	4.197	1.711	2.902	2.11302	6.74283	2.15998	0.314877	0.299676	5.50968	1.68861	15.9885	8.89174	4.42566	7.12394	0.519406	0.763719	0.564441	0.620885	1.18198	2.15231	4.51712	6.53144	17.4792	7.393	4.331	2.768	14.024	2.542	3.538	7.969	2.981	10.425	6.134	6.062	7.038
30	5.62455	1.48016	6.17665	6.58316	4.419	14.0983	10.3357	8.56262	3.16567	6.043	2.76291	7.748	6.563	9.26	7.585	3.249	5.996	2.48554	9.63546	2.23344	0.59821	1.11226	5.51753	3.06769	25.4089	16.0637	7.61964	12.6777	1.67864	2.63461	2.20128	2.42141	2.53252	3.76463	7.35157	11.2496	28.0257	9.223	7.364	4.513	23.267	4.011	6.608	12.585	4.742	15.882	9.647	6.862	8.255
40	5.89036	2.03728	8.1025	8.41245	5.551	16.6508	13.9784	9.54613	4.27644	7.626	3.33923	9.147	9.925	12.269	10.956	4.711	9.208	3.64027	12.7998	2.72191	0.963364	1.63786	6.99781	4.40103	34.2619	20.7466	10.2563	17.0349	2.51397	3.96383	3.69908	4.06899	4.08719	5.31578	10.5485	16.5533	39.578	11.466	9.65	7.093	30.34	5.811	9.099	18.323	7.112	20.769	13.636	7.758	10.46
50	7.2818	1.7972	8.80348	9.39	5.676	17.8766	16.1877	10.506	4.53049	7.849	3.83565	10.487	12.265	13.907	13.445	6.051	11.261	4.50292	15.2904	2.89469	1.29913	2.62616	7.80688	5.91857	44.3011	27.0922	12.8653	21.9947	3.37411	4.97687	5.47053	6.01759	5.22031	7.02741	13.1394	21.6717	52.6947	11.994	13.159	9.033	41.647	7.798	11.681	24.695	9.124	26.94	17.424	8.396	11.421
60	7.98653	2.48495	8.67107	10.3876	6.271	18.9136	17.5771	11.5828	5.02486	8.725	3.96371	12.158	13.086	16.124	14.32	6.308	12.401	5.52188	17.6024	2.66787	1.5208	3.14124	9.75798	7.22434	53.8701	35.296	15.2355	25.6764	4.0663	6.54252	6.90607	7.59667	6.66318	8.88826	16.5	26.6072	61.5551	13.572	16.453	11.963	51.492	9.986	14.513	31.215	11.705	32.843	21.238	9.115	12.864
average normalized current
Vm (mV)	NMDG+	Ca2+	Na+	K+	Cs+	Cl-
-100	-2.16317	-2.25	-53.9993	-36.1806	-38.6725	-4.84667
-90	-2.02701	-1.99983	-45.8868	-32.3642	-34.7983	-4.32847
-80	-1.80633	-1.7955	-38.405	-28.7563	-29.4952	-3.8166
-70	-1.47348	-1.57467	-32.4902	-25.2323	-25.3675	-3.36693
-60	-1.24163	-1.3975	-26.4604	-21.5426	-21.0967	-2.8414
-50	-0.968061	-1.23383	-21.2018	-18.6338	-17.7338	-2.3436
-40	-0.760754	-1.047	-16.994	-15.5242	-14.5092	-1.77493
-30	-0.552962	-0.789833	-12.7024	-12.1238	-10.7006	-1.22387
-20	-0.328615	-0.537167	-8.78751	-9.04727	-7.6166	-0.5678
-10	0.104682	-0.253333	-5.04879	-6.03959	-4.2992	0.423733
0	0.93778	0.369333	-1.40484	-2.98278	-0.8076	2.22093
10	2.19009	1.74233	1.95453	0.325655	2.6974	4.99487
20	4.46118	3.79267	5.0235	3.8145	6.2105	7.1582
30	6.29561	6.7335	7.85637	6.87333	9.7842	8.40907
40	7.7646	9.36933	10.4965	10.0365	13.3299	9.42213
50	8.52127	11.236	13.3266	13.2881	17.3495	10.2746
60	9.2353	12.3995	16.1377	16.1473	21.498	11.2408
SEM normalized current
Vm (mV)	NMDG+	Ca2+	Na+	K+	Cs+	Cl-
-100	0.25081	0.387453	15.0642	12.8778	9.19224	0.58578
-90	0.257385	0.296952	12.6854	11.4616	8.19958	0.517293
-80	0.23742	0.270642	10.6509	10.1608	6.91863	0.444633
-70	0.148716	0.221738	8.84725	9.0122	5.85031	0.376083
-60	0.10423	0.199437	7.31375	7.83713	4.7754	0.324204
-50	0.0745434	0.195968	6.0028	7.0175	4.0864	0.263721
-40	0.0668781	0.17742	4.74838	5.60481	3.33532	0.211828
-30	0.071431	0.128921	3.57193	4.2039	2.38228	0.168431
-20	0.0865773	0.108019	2.50541	2.90361	1.66994	0.134411
-10	0.131642	0.1183	1.49747	1.70658	0.954325	0.178332
0	0.265459	0.220135	0.60786	0.692468	0.322388	0.267207
10	0.378538	0.327123	0.553908	0.634316	0.580096	0.495589
20	0.725571	0.594054	1.39946	1.84549	1.20057	0.766196
30	1.0952	0.83371	2.31388	2.8429	1.91379	0.878491
40	1.32894	1.04897	3.08099	3.98321	2.44658	0.921877
50	1.49012	1.16216	3.99921	5.28206	3.40381	0.952697
60	1.57279	1.35642	4.93739	6.13592	4.18893	1.00739
[truncated: 13 more columns]

## Sheet: data Fig S14E
data for Fig S14E
LDH release fold-change over PEEL-1 (WT)
	- PMPL-1			+ PMPL-1
PEEL-1 WT	1	1	1	2.15328	1.90157	2.29012
PEEL-1 (D109A)	0.866393	1.02908	0.999314	0.989344	1.04586	1.08436
Average
	- PMPL-1	+ PMPL-1
PEEL-1 WT	1	2.11499
PEEL-1 (D109A)	0.96493	1.03986
SD
	- PMPL-1	+ PMPL-1
PEEL-1 WT	0	0.197088
PEEL-1 (D109A)	0.0866236	0.0477928

## Sheet: data Fig S16A
data for Fig S16A
Current traces				Histogram
Time (s)	Conductance (pS)			bin edge (pS)	probability density (1/pS)
1	-0.113159			-17.5	0
1.01967	0.194199			-12.5	0
1.03935	-0.13757			-7.5	0.000133289
1.05902	-0.642095			-2.5	0.1996
1.07869	0.248934			2.5	0.000266578
1.09837	-0.245288			7.5	0
1.11804	-0.606206				0
1.13771	-1.20464			17.5	0
1.15739	0.0555562			22.5	0
1.17706	-0.23063			27.5	0
1.19673	-1.36966			32.5	0
1.21641	-0.280234			37.5	0
1.23608	-0.0224985			42.5	0
1.25575	-0.656613			47.5	0
1.27543	0.151824			52.5	0
1.2951	-0.0912623			57.5	0
1.31477	-0.393176			62.5	0
1.33445	-0.213911			67.5	0
1.35412	0.297651			72.5	0
1.37379	-0.418059			77.5	0
1.39347	-0.620965			82.5	0
1.41314	0.0612525			87.5	0
1.43281	0.196792			92.5	0
1.45249	-1.0443			97.5	0
1.47216	0.0983379			102.5	0
1.49183	-0.61752			107.5	0
1.51151	-0.16971			112.5	0
1.53118	-0.236191			117.5	0
1.55085	-0.16861			122.5	0
1.57053	-0.165081			127.5	0
1.5902	-0.0726329			132.5	0
1.60987	-0.633474			137.5	0
1.62955	-0.147595			142.5	0
1.64922	-0.246598			147.5	0
1.66889	0.249067			152.5	0
1.68857	-0.239603			157.5	0
1.70824	-0.062093			162.5	0
1.72791	-0.3422			167.5	0
1.74759	0.199875			172.5	0
1.76726	-0.0626087			177.5	0
1.78693	-0.365558			182.5	0
1.80661	-0.367678			187.5	0
1.82628	0.0739227			192.5	0
1.84595	-0.799647			197.5	0
1.86563	-0.00278976
1.8853	-0.811789
1.90497	0.0186555
1.92465	-0.187205
1.94432	0.242746
1.96399	-0.263188
1.98367	-0.694938
2.00334	-0.294724
2.02301	-0.163054
2.04269	0.187222
2.06236	-0.137015
2.08203	0.582422
2.10171	-0.655703
2.12138	-0.744305
2.14105	0.661968
2.16073	-1.01699
2.1804	-0.610849
2.20007	0.460344
2.21975	-0.433906
2.23942	-0.317181
2.25909	-0.159751
2.27877	-0.242179
2.29844	0.0979714
2.31811	-0.527845
2.33779	-0.22534
2.35746	-0.0938865
2.37713	-0.0726021
2.39681	0.0990329
2.41648	-0.232819
2.43615	-0.730604
2.45583	-0.208544
2.4755	-0.127183
2.49517	-0.694163
2.51485	0.380825
2.53452	0.271007
2.55419	-0.801703
2.57387	-0.325164
2.59354	0.171886
2.61321	-0.600579
2.63289	0.19796
2.65256	-0.557601
2.67223	0.362829
2.69191	-0.276551
2.71158	0.282923
2.73125	0.139499
2.75093	0.0973734
2.7706	0.567894
2.79027	-0.665461
2.80995	-0.38229
2.82962	0.185406
2.84929	-0.19057
2.86897	-0.298981
2.88864	-0.7127
2.90831	-0.343032
2.92799	-0.389169
2.94766	-0.685196
2.96733	0.319114
2.98701	0.103149
3.00668	-0.325634
3.02635	0.0881369
3.04603	0.0294352
3.0657	-0.740083
3.08537	-0.129858
3.10505	0.158528
3.12472	-0.751631
3.14439	-0.407901
3.16407	-0.59955
3.18374	-0.107291
3.20341	-0.312107
3.22309	-0.390635
3.24276	-0.613808
3.26243	0.208026
3.28211	-0.832187
3.30178	-0.516677
3.32145	-0.0426697
3.34113	-0.666463
3.3608	-0.21801
3.38047	0.186628
3.40015	-0.368245
3.41982	-0.334219
3.43949	-0.245307
3.45917	0.122816
3.47884	-0.0816699
3.49851	0.0317525
3.51819	-0.51186
3.53786	0.190342
3.55753	-0.839883
3.57721	-0.536376
3.59688	0.0816308
3.61655	-0.695357
3.63623	-0.415336
3.6559	-0.531062
3.67557	-0.241323
3.69525	0.073765
3.71492	-0.510704
3.73459	-0.242527
3.75427	-0.717172
3.77394	-0.161607
3.79361	-0.457772
3.81329	-0.14097
3.83296	-0.090567
3.85263	-0.127067
3.87231	0.239121
3.89198	-0.155467
3.91165	-0.19478
3.93133	0.243875
3.951	-0.333457
3.97067	-0.228952
3.99035	-0.540112
4.01002	0.137902
4.02969	-0.355277
4.04937	-0.231239
4.06904	-0.185905
4.08871	-0.546111
4.10839	-0.351266
4.12806	-0.303228
4.14773	-0.0892009
4.16741	-0.11839
4.18708	-0.51778
4.20675	-0.830324
4.22643	0.628044
4.2461	-0.507021
4.26577	-0.315347
4.28545	-0.483872
4.30512	0.0260115
4.32479	-0.457192
4.34447	-0.295446
4.36414	-0.315147
4.38381	-0.390657
4.40349	-0.182849
4.42316	-0.211816
4.44283	0.786475
4.46251	-0.806448
4.48218	-0.0497337
4.50185	0.455574
4.52153	-0.0431702
4.5412	-0.897638
4.56087	-0.560393
4.58055	0.56295
4.60022	-0.199636
4.61989	-0.814989
4.63957	-0.211628
4.65924	0.0689281
4.67891	-0.0564817
4.69859	-0.421281
4.71826	1.23675
4.73793	3.343
4.75761	-0.0560668
4.77728	-0.0833603
4.79695	-0.886312
4.81663	0.156818
4.8363	0.30817
4.85597	-0.231525
4.87565	-0.0310269
4.89532	0.0609082
4.91499	-0.0790941
4.93467	-0.206514
4.95434	-0.523713
4.97401	0.0370286
4.99369	-0.868675
5.01336	0.131604
5.03303	0.673733
5.05271	0.2607
5.07238	0.100733
5.09205	-0.52311
5.11173	0.0699663
5.1314	-0.469799
5.15107	-0.472473
5.17075	0.149525
5.19042	-0.116336
5.21009	0.114785
5.22977	-0.43637
5.24944	0.0683779
5.26911	-0.771688
5.28879	-0.49667
5.30846	0.0677879
5.32813	-0.370863
5.34781	1.07354
5.36748	0.418844
5.38715	-0.826803
5.40683	-0.957942
5.4265	0.68345
5.44617	-0.580441
5.46585	-0.377135
5.48552	0.473973
5.50519	0.339383
5.52487	-1.06592
5.54454	-0.0777696
5.56421	-0.580508
5.58389	0.528855
5.60356	0.0251593
5.62323	0.148137
5.64291	-0.606867
5.66258	-0.553983
5.68225	-0.279575
5.70193	-0.350516
5.7216	-0.0817237
5.74127	-0.638791
5.76095	-0.402106
5.78062	0.100529
5.80029	0.377915
5.81997	-0.57963
5.83964	-0.427657
5.85931	-0.332156
5.87899	0.545312
5.89866	-0.51283
5.91833	-0.253939
5.93801	0.542306
5.95768	-0.105564
5.97735	-0.330074
5.99703	-0.153887
6.0167	-0.266876
6.03637	-0.539308
6.05605	-0.796198
6.07572	0.137393
6.09539	-0.298373
6.11507	-0.334186
6.13474	-0.310552
6.15441	0.1047
6.17409	0.0594084
6.19376	-0.234618
6.21343	-1.1717
6.23311	0.34072
6.25278	-0.0312332
6.27245	-0.0696872
6.29213	-0.159272
6.3118	-0.179973
6.33147	0.0538546
6.35115	0.0157756
6.37082	-0.225898
6.39049	-0.331825
6.41017	-0.408315
6.42984	-0.312805
6.44951	0.642554
6.46919	-0.608835
6.48886	0.0454785
6.50853	0.54364
6.52821	-0.699404
6.54788	-0.600209
6.56755	0.374496
6.58723	-0.57087
6.6069	-0.204502
6.62657	-0.0527143
6.64625	-0.271446
6.66592	0.00289575
6.68559	-0.362566
6.70527	0.101431
6.72494	-0.642194
6.74461	0.490187
6.76429	-0.476914
6.78396	-0.0518913
6.80363	-0.754501
6.82331	0.512425
6.84298	-0.477781
6.86265	-0.540975
6.88233	-0.289942
6.902	-0.293289
6.92167	-0.407687
6.94135	-0.0737253
6.96102	-0.356324
6.98069	0.0838508
7.00037	-0.193655
7.02004	-0.495334
7.03971	-0.814826
7.05939	0.429486
7.07906	-0.699304
7.09873	-0.830002
7.11841	0.0654842
7.13808	-0.0541878
7.15775	-0.38667
7.17743	-0.445192
7.1971	-0.376072
7.21677	-0.0620536
7.23645	0.142721
7.25612	-0.493016
7.27579	-0.223582
7.29547	0.549157
7.31514	-0.970581
7.33481	-0.628528
7.35449	1.06482
7.37416	-0.751162
7.39383	-1.11847
7.41351	0.0283861
7.43318	-0.363479
7.45285	-0.943075
7.47253	-0.182105
7.4922	-0.0342542
7.51187	-0.718587
7.53155	0.184059
7.55122	0.316646
7.57089	-0.897558
7.59057	0.00868037
7.61024	0.128622
7.62991	-0.408146
7.64959	-0.516936
7.66926	0.119289
7.68893	-0.328691
7.70861	-0.325496
7.72828	0.254206
7.74795	-0.814646
7.76763	0.0909465
7.7873	-0.388756
7.80697	-0.655792
7.82665	-0.585837
7.84632	0.0506784
7.86599	-0.358314
7.88567	-0.500493
7.90534	0.0563165
7.92501	0.170485
7.94469	-0.554584
7.96436	0.469066
7.98403	-0.492641
8.00371	-0.216898
8.02338	-0.0700351
8.04305	-0.778781
8.06273	0.610423
8.0824	-0.027945
8.10207	-0.0642728
8.12175	-0.425452
8.14142	0.317616
8.16109	-0.508802
8.18077	-0.783113
8.20044	-0.0903003
8.22011	-0.345459
8.23979	-0.413105
8.25946	0.36895
8.27913	-0.117284
8.29881	-0.0653574
8.31848	0.191716
8.33815	0.0292853
8.35783	-0.280959
8.3775	0.348331
8.39717	-0.250833
8.41685	0.468444
8.43652	-0.324118
8.45619	-0.313795
8.47587	0.0916503
8.49554	0.405371
8.51521	-0.337763
8.53489	-0.174432
8.55456	0.0795805
8.57423	0.0368315
8.59391	-0.164165
8.61358	-0.381608
8.63325	-0.0680835
8.65293	-0.165414
8.6726	-0.706569
8.69227	-0.589883
8.71195	0.586063
8.73162	-0.153909
8.75129	-0.737578
8.77097	-0.328676
8.79064	0.649638
8.81031	-0.513951
8.82999	-0.208478
8.84966	-0.0838904
8.86933	-0.481368
8.88901	0.25433
8.90868	-0.102919
8.92835	-0.190311
8.94803	0.314431
8.9677	-0.776553
8.98737	-0.0288431
9.00705	0.023745
9.02672	-0.174254
9.04639	-0.0549862
9.06607	-0.661869
9.08574	0.204257
9.10541	-0.153984
9.12509	-0.624155
9.14476	-0.251029
9.16443	-0.17267
9.18411	0.0531422
9.20378	-0.311991
9.22345	-0.100591
9.24313	-0.0280662
9.2628	-0.249432
9.28247	-0.708654
9.30215	0.295447
9.32182	-0.783448
9.34149	0.104842
9.36117	-0.0797064
9.38084	-0.966348
9.40051	0.203176
9.42019	-0.322035
9.43986	-0.555451
9.45953	-0.593588
9.47921	0.382569
9.49888	-0.187218
9.51855	0.305483
9.53823	-0.819031
9.5579	-0.247486
9.57757	0.0347805
9.59725	0.105609
9.61692	-0.462238
9.63659	0.232838
9.65627	-0.118195
9.67594	-0.433588
9.69561	-0.157209
9.71529	-0.35978
9.73496	-0.196575
9.75463	0.177887
9.77431	-0.579501
9.79398	0.204642
9.81365	-0.402654
9.83333	0.47564
9.853	-0.0718958
9.87267	-0.643507
9.89235	-0.0839997
9.91202	-0.387523
9.93169	-0.799973
9.95137	-0.646012
9.97104	-0.679791
9.99071	-0.137641
10.0104	-0.164587
10.0301	-0.158642
10.0497	0.137729
10.0694	0.172
10.0891	-0.980865
10.1088	-0.0783304
10.1284	0.215148
10.1481	-0.72775
10.1678	-0.212528
10.1874	-0.343987
10.2071	-0.32622
10.2268	-0.591817
10.2465	-0.147812
10.2661	0.105853
10.2858	0.222169
10.3055	-0.110815
10.3252	0.0273469
10.3448	0.213852
10.3645	-0.654534
10.3842	-0.0119936
10.4039	0.466116
10.4235	-0.472784
10.4432	0.38572
10.4629	0.835991
10.4825	-1.36677
10.5022	0.00394762
10.5219	0.0935758
10.5416	-0.857257
10.5612	0.269499
10.5809	-0.209361
10.6006	-0.133574
10.6203	-0.185787
10.6399	-0.635238
10.6596	-0.29932
10.6793	-0.0878083
10.699	0.0767716
10.7186	-0.527942
10.7383	-0.414925
10.758	0.700506
10.7776	-0.268437
10.7973	-0.735938
10.817	0.0465639
10.8367	-0.104721
10.8563	-0.345688
10.876	-0.474231
10.8957	-0.123157
10.9154	0.336965
10.935	-0.345714
10.9547	-0.549611
10.9744	-0.0868486
10.9941	-0.077677
11.0137	-0.625081
11.0334	-0.638019
11.0531	-0.665307
11.0727	0.482798
11.0924	0.13116
11.1121	-0.515955
11.1318	-0.167297
11.1514	-0.0835911
11.1711	-0.210883
11.1908	-0.0557316
11.2105	-0.444163
11.2301	-0.0328123
11.2498	0.319585
11.2695	-1.04551
11.2892	-0.298591
11.3088	-0.387671
11.3285	-0.112391
11.3482	-0.219377
11.3678	-0.419603
11.3875	0.0266939
11.4072	-0.608608
11.4269	-0.403337
11.4465	-0.250326
11.4662	-0.326557
11.4859	-0.199812
11.5056	-0.366375
11.5252	0.139328
11.5449	-0.439225
11.5646	0.424534
11.5843	-0.642993
11.6039	-0.697865
11.6236	-0.599213
11.6433	0.140707
11.6629	0.115544
11.6826	-0.0519257
11.7023	-0.831824
11.722	1.05473
11.7416	-0.552429
11.7613	-0.082972
11.781	-0.0294678
11.8007	0.490177
11.8203	0.0486662
11.84	-0.815192
11.8597	1.06942
11.8794	-0.262483
11.899	-0.270789
11.9187	-0.408675
11.9384	-0.154717
11.958	-0.579493
11.9777	0.178852
11.9974	-0.658897
12.0171	-0.136865
12.0367	-0.250298
12.0564	-0.251893
12.0761	-0.245724
12.0958	-0.0203216
12.1154	-0.571811
12.1351	0.10769
12.1548	-0.0684925
12.1745	-0.695462
12.1941	-0.136617
12.2138	-0.418137
12.2335	-0.66805
12.2531	0.497922
12.2728	-0.595813
12.2925	-0.660625
12.3122	0.26079
12.3318	-0.241288
12.3515	-0.828256
12.3712	-0.349371
12.3909	-0.132871
12.4105	-0.777263
12.4302	0.0336415
12.4499	-0.773527
12.4696	-0.11517
12.4892	-0.0539067
12.5089	0.341264
12.5286	-0.188211
12.5482	-0.395181
12.5679	-0.562917
12.5876	0.182678
12.6073	0.0744663
12.6269	-0.239299
12.6466	-0.284821
12.6663	-0.139477
12.686	-0.726009
12.7056	-0.535867
12.7253	-0.490051
12.745	-0.438764
12.7647	-0.0295269
12.7843	-0.376086
12.804	0.153582
12.8237	-0.343747
12.8433	-0.0962319
12.863	-0.391814
12.8827	-0.194506
12.9024	-0.383193
12.922	-0.288468
12.9417	-0.499878
12.9614	0.406959
12.9811	-0.44095
13.0007	-0.436071
13.0204	-0.216924
13.0401	0.548053
13.0598	-0.265449
13.0794	0.0083046
13.0991	-0.365159
13.1188	0.947982
13.1384	-0.742315
13.1581	-0.43207
13.1778	0.659594
13.1975	-0.46873
13.2171	-0.125974
13.2368	0.340844
13.2565	-0.293286
13.2762	-0.446145
13.2958	0.18896
13.3155	-0.327922
13.3352	-0.129931
13.3549	0.14108
13.3745	-0.45833
13.3942	-0.415454
13.4139	0.386497
13.4335	-0.549449
13.4532	-0.548234
13.4729	0.350501
13.4926	-0.21722
13.5122	-0.131277
13.5319	-0.0606026
13.5516	-0.196191
13.5713	-0.426307
13.5909	-0.506618
13.6106	-0.831249
13.6303	0.414749
13.65	0.627944
13.6696	-0.767858
13.6893	-0.0979218
13.709	0.766532
13.7286	-0.635136
13.7483	-0.068463
13.768	0.0479072
13.7877	-0.131654
13.8073	0.435377
13.827	-0.0635735
13.8467	0.000207041
13.8664	-0.310124
13.886	-0.0275243
13.9057	0.150125
13.9254	-0.235171
13.9451	-0.269565
13.9647	-0.247378
13.9844	-0.562023
14.0041	0.126172
14.0237	-0.427003
14.0434	-0.322332
14.0631	-0.304543
14.0828	0.160674
14.1024	-0.616607
14.1221	-0.0283367
14.1418	-0.196142
14.1615	-0.157276
14.1811	-0.283579
14.2008	-0.0458189
14.2205	-0.206117
14.2402	0.181237
14.2598	-0.561732
14.2795	0.627729
14.2992	-0.492444
14.3188	0.32155
14.3385	-0.107655
14.3582	-0.135988
14.3779	0.171278
14.3975	-0.204554
14.4172	-0.240867
14.4369	0.121548
14.4566	-0.290763
14.4762	0.0253133
14.4959	-0.556748
14.5156	-0.304681
14.5353	-0.293591
14.5549	-0.510809
14.5746	-0.316933
14.5943	-0.312782
14.6139	0.0110319
14.6336	-0.365799
14.6533	0.152599
14.673	-0.134511
14.6926	-0.510499
14.7123	-0.238623
14.732	-0.286669
14.7517	-0.405535
14.7713	-0.548791
14.791	-0.247056
14.8107	-0.199092
14.8304	-0.0624225
14.85	-0.397609
14.8697	0.0581502
14.8894	-0.15435
14.909	-0.473709
14.9287	-0.148036
14.9484	0.0286438
14.9681	-0.519639
14.9877	0.0663118
15.0074	-0.165384
15.0271	-0.77308
15.0468	-0.379469
15.0664	0.0732011
15.0861	-0.520862
15.1058	0.198923
15.1255	0.236554
15.1451	-0.164108
15.1648	-0.531411
15.1845	0.333174
15.2041	-0.820114
15.2238	-0.340221
15.2435	-0.360262
15.2632	0.111932
15.2828	-0.759994
15.3025	-0.465112
15.3222	-0.312242
15.3419	-0.544488
15.3615	-0.307429
15.3812	-0.276419
15.4009	0.267823
15.4206	-0.285665
15.4402	-0.736835
15.4599	0.1187
15.4796	-0.722014
15.4992	-0.402574
15.5189	0.426962
15.5386	-0.297924
15.5583	-0.462614
15.5779	0.209902
15.5976	-0.111037
15.6173	-0.323308
15.637	-0.222902
15.6566	-0.545429
15.6763	1.072
15.696	-0.716375
15.7157	-0.739228
15.7353	0.485145
15.755	0.434612
15.7747	-0.390554
15.7943	-0.137753
15.814	-0.492545
15.8337	-0.795574
15.8534	0.0842742
15.873	0.109743
15.8927	-0.204968
15.9124	-0.0987086
15.9321	-0.432625
15.9517	0.0426702
15.9714	-0.40574
15.9911	-0.649416
16.0108	-0.047481
16.0304	-0.477385
16.0501	0.282772
16.0698	-0.0956697
16.0894	0.114906
16.1091	-0.0825912
16.1288	-0.388011
16.1485	-0.507427
16.1681	-0.623899
16.1878	0.134131
16.2075	-0.0215882
16.2272	-0.551042
16.2468	-0.0789998
16.2665	-0.19987
16.2862	-0.532406
16.3059	-0.0314854
16.3255	-0.119288
16.3452	-0.390537
16.3649	-1.07424
16.3845	-0.150429
16.4042	-0.489688
16.4239	-0.312733
16.4436	-0.323785
16.4632	-0.116256
16.4829	-0.103002
16.5026	-0.346321
16.5223	0.137629
16.5419	0.508419
16.5616	-0.579034
16.5813	0.104402
16.601	-0.562871
16.6206	-0.311712
16.6403	0.0378226
16.66	-0.569833
16.6796	-0.317988
16.6993	-0.245548
16.719	-0.350835
16.7387	-0.136627
16.7583	-0.0495946
16.778	-0.516797
16.7977	-0.292383
16.8174	0.706145
16.837	-0.135123
16.8567	0.22497
16.8764	-0.418671
16.8961	-0.0580474
16.9157	-0.344966
16.9354	0.213182
16.9551	0.0303988
16.9747	-0.827012
16.9944	0.169052
17.0141	0.208758
17.0338	-0.380175
17.0534	-1.05585
17.0731	0.449928
17.0928	-0.0949538
17.1125	-0.289009
17.1321	-0.193889
17.1518	-0.103364
17.1715	0.648141
17.1912	-0.533648
17.2108	0.288497
17.2305	-0.539355
17.2502	0.262035
17.2698	-0.332898
17.2895	-0.374751
17.3092	-0.301912
17.3289	-0.00894827
17.3485	-0.342976
17.3682	0.0686178
17.3879	-0.679563
17.4076	0.669661
17.4272	-0.769055
17.4469	-0.761111
17.4666	-0.120341
17.4863	-0.756774
17.5059	-0.570017
17.5256	0.178291
17.5453	-0.935421
17.5649	1.10555
17.5846	0.302617
17.6043	-2.13938
17.624	-0.622803
17.6436	1.99547
17.6633	-0.32353
17.683	-1.69428
17.7027	-0.141479
17.7223	2.28314
17.742	-1.81978
17.7617	-0.992937
17.7814	0.543245
17.801	-0.400301
17.8207	-0.13173
17.8404	-0.911442
17.86	-0.628083
17.8797	0.597695
17.8994	-0.192708
17.9191	-0.680569
17.9387	-0.120478
17.9584	1.22169
17.9781	-0.484565
17.9978	-0.315699
18.0174	0.101475
18.0371	-0.262379
18.0568	-0.378915
18.0765	-0.228298
18.0961	-0.635387
18.1158	0.327976
18.1355	0.453776
18.1551	-0.560452
18.1748	-0.680756
18.1945	0.0646998
18.2142	0.251515
18.2338	-0.524559
18.2535	-0.152683
18.2732	0.0379023
18.2929	0.303093
18.3125	-1.01415
18.3322	-0.731746
18.3519	0.0415286
18.3716	0.308418
18.3912	0.230788
18.4109	-0.170466
18.4306	-0.0728765
18.4502	0.19721
18.4699	-0.456141
18.4896	-0.744193
18.5093	-0.596774
18.5289	-0.150002
18.5486	-0.0559103
18.5683	-0.452989
18.588	-0.0974167
18.6076	-0.450645
18.6273	-0.662069
18.647	-0.531386
18.6667	0.484369
18.6863	0.238962
18.706	-0.113585
18.7257	0.00401549
18.7453	-0.431291
18.765	0.217716
18.7847	-0.310993
18.8044	-0.19588
18.824	0.339496
18.8437	-0.640056
18.8634	0.212112
18.8831	0.272634
18.9027	-0.285426
18.9224	-0.777956
18.9421	0.0697863
18.9618	0.00202498
18.9814	-0.81877
19.0011	-0.369341
19.0208	0.455496
19.0404	-0.51774
19.0601	0.139246
19.0798	-0.375317
19.0995	-0.000321323
19.1191	-0.127532
19.1388	0.273196
19.1585	0.0759484
19.1782	-0.140072
19.1978	-0.469572
19.2175	-0.468298
19.2372	0.260158
19.2569	-0.373871
19.2765	-0.188291
19.2962	-0.852403
19.3159	0.239247
19.3355	-0.43399
19.3552	-0.263648
19.3749	-0.332167
19.3946	0.179457
19.4142	-0.38295
19.4339	-0.295758
19.4536	-0.505045
19.4733	0.177056
19.4929	-0.450091
19.5126	0.00802745
19.5323	0.499656
19.552	-0.233793
19.5716	0.280198
19.5913	-0.607679
19.611	0.0739318
19.6306	-0.024991
19.6503	0.0653637
19.67	-0.599312
19.6897	-0.549633
19.7093	-0.467948
19.729	-0.111838
19.7487	-0.401266
19.7684	-0.284056
19.788	-0.273007
19.8077	-0.351149
19.8274	0.0609707
19.8471	-0.751756
19.8667	-0.0432406
19.8864	-0.116958
19.9061	-0.222075
19.9257	0.321411
19.9454	-0.486694
19.9651	0.0900111
19.9848	0.0226319
20.0044	0.239521
20.0241	-0.327804
20.0438	-0.616531
20.0635	-0.483219
20.0831	-0.694092
20.1028	-0.252904
20.1225	-0.0184224
20.1422	-0.103391
20.1618	-0.329879
20.1815	-0.863788
20.2012	0.0055907
20.2208	0.0983139
20.2405	0.0543594
20.2602	-0.999238
20.2799	-0.0025983
20.2995	0.210212
20.3192	-0.0673811
20.3389	-0.77781
20.3586	0.550902
20.3782	-0.699645
20.3979	0.5281
20.4176	0.195932
20.4373	-0.482807
20.4569	-0.488415
20.4766	0.283201
20.4963	-0.169949
20.5159	-0.786227
20.5356	0.190461
20.5553	0.19043
20.575	-0.435825
20.5946	0.381811
20.6143	-0.020043
20.634	-0.0492114
20.6537	0.223694
20.6733	-0.00884048
20.693	-0.572398
20.7127	0.227955
20.7324	0.213571
20.752	-0.494388
20.7717	-0.706479
20.7914	0.62973
20.811	-0.557028
20.8307	-0.100299
20.8504	-0.308121
20.8701	-0.268531
20.8897	0.255043
20.9094	0.163705
20.9291	-1.75886
20.9488	0.969366
20.9684	-0.379677
20.9881	-1.00798
21.0078	2.11881
21.0275	-2.20759
21.0471	0.804285
21.0668	0.992962
21.0865	-2.29437
21.1061	0.644385
21.1258	-0.122455
21.1455	-1.98194
21.1652	1.54088
21.1848	-0.817833
21.2045	-0.24075
21.2242	0.37444
21.2439	-0.945191
21.2635	-0.114263
21.2832	-0.299454
21.3029	-0.266947
21.3226	0.163683
21.3422	-0.594579
21.3619	0.596504
21.3816	0.586611
21.4012	-0.601865
21.4209	0.230906
21.4406	-0.188448
21.4603	-0.313841
21.4799	-0.648657
21.4996	0.16758
21.5193	-0.658869
21.539	0.0744484
21.5586	-0.163545
21.5783	-0.717724
21.598	-0.551696
21.6177	-0.0854788
21.6373	-0.209138
21.657	-0.251718
21.6767	-0.538072
21.6963	-0.0750233
21.716	-0.124969
21.7357	-0.0159508
21.7554	-0.550179
21.775	0.422084
21.7947	-0.175328
21.8144	0.203625
21.8341	-0.713559
21.8537	-0.734546
21.8734	-0.363767
21.8931	-0.217515
21.9128	-0.338043
21.9324	-0.46599
21.9521	0.438929
21.9718	-1.43939
21.9914	-0.0644859
22.0111	0.271469
22.0308	-0.656524
22.0505	-0.544926
22.0701	-0.0690178
22.0898	-0.629874
22.1095	-0.238479
22.1292	0.116722
22.1488	-0.32649
22.1685	-0.0966145
22.1882	-0.217877
22.2079	-1.36527
22.2275	-2.06464
22.2472	-1.43201
22.2669	0.132299
22.2865	-0.0453301
22.3062	-0.399241
22.3259	0.0306959
22.3456	-0.583756
22.3652	-0.343802
22.3849	-0.390185
22.4046	-0.286764
22.4243	-3.25084
22.4439	-0.717867
22.4636	-0.690172
22.4833	0.0167909
22.503	-0.351762
22.5226	0.23402
22.5423	-0.390032
22.562	-0.183778
22.5816	-0.478753
22.6013	-0.637976
22.621	0.0852941
22.6407	-0.449094
22.6603	-0.13912
22.68	0.220903
22.6997	-0.00937589
22.7194	-0.923094
22.739	-0.0104082
22.7587	0.210175
22.7784	-0.60251
22.7981	-0.360674
22.8177	0.113216
22.8374	-0.0137812
22.8571	-1.18458
22.8767	0.671809
22.8964	-0.10504
22.9161	0.27789
22.9358	-0.168289
22.9554	-0.169972
22.9751	-0.240934
22.9948	0.316722
23.0145	-0.129892
23.0341	-0.196603
23.0538	-0.295614
23.0735	0.319166
23.0932	-0.486092
23.1128	-0.548772
23.1325	-0.261905
23.1522	-0.264007
23.1718	0.198196
23.1915	-1.00779
23.2112	-0.177566
23.2309	0.130107
23.2505	-0.228124
23.2702	-0.618685
23.2899	-0.145586
23.3096	0.498515
23.3292	0.307155
23.3489	-0.585385
23.3686	0.0909781
23.3883	-0.335429
23.4079	-0.0578195
23.4276	-0.248547
23.4473	-0.555391
23.4669	-0.0608784
23.4866	-0.308494
23.5063	-0.885155
23.526	-0.696577
23.5456	0.152444
23.5653	0.122832
23.585	-0.552696
23.6047	-0.539761
23.6243	0.00378253
23.644	0.0247157
23.6637	-0.214823
23.6834	-0.424442
23.703	0.164043
23.7227	-0.581077
23.7424	-0.20912
23.762	-0.136495
23.7817	0.270536
23.8014	0.220481
23.8211	-0.437196
23.8407	-0.281121
23.8604	-0.457747
23.8801	0.0393342
23.8998	0.0786746
23.9194	-0.556937
23.9391	-0.306529
23.9588	-0.261935
23.9785	-0.24694
23.9981	-0.249149
24.0178	-0.607214
24.0375	-0.351208
24.0571	-0.258384
24.0768	-0.209638
24.0965	-0.533349
24.1162	0.250138
24.1358	0.245714
24.1555	-0.520022
24.1752	-0.255419
24.1949	-0.322788
24.2145	0.0791831
24.2342	-0.0314836
24.2539	-0.0524236
24.2736	-0.48228
24.2932	-0.23505
24.3129	0.154069
24.3326	-0.469552
24.3522	0.27928
24.3719	0.213488
24.3916	-0.59542
24.4113	-0.433955
24.4309	-0.0774573
24.4506	0.259364
24.4703	-0.658917
24.49	-0.65282
24.5096	-0.232291
24.5293	-0.413899
24.549	0.567544
24.5687	-0.49747
24.5883	-0.300442
24.608	0.0242573
24.6277	0.290165
24.6473	-0.29744
24.667	-0.0432785
24.6867	0.222642
24.7064	-0.072696
24.726	-0.511778
24.7457	-0.00170497
24.7654	-0.453927
24.7851	0.0287355
24.8047	-0.133899
24.8244	0.0445238
24.8441	-0.708834
24.8638	0.228358
24.8834	-0.759228
24.9031	-0.0456443
24.9228	-0.146761
24.9424	0.260803
24.9621	-0.512206
24.9818	-0.384554
25.0015	1.1426
25.0211	0.0760893
25.0408	-1.27847
25.0605	0.031382
25.0802	0.942755
25.0998	-0.496535
25.1195	-0.374948
25.1392	0.545107
25.1589	-0.284047
25.1785	-0.651914
25.1982	-0.210957
25.2179	-0.0505002
25.2375	0.00333207
25.2572	-0.397173
25.2769	0.0760264
25.2966	-0.829716
25.3162	0.768669
25.3359	0.246699
25.3556	-0.988675
25.3753	0.202354
25.3949	-0.0945318
25.4146	-0.277635
25.4343	0.080575
25.454	0.0945879
25.4736	-0.745138
25.4933	-0.111882
25.513	-0.422288
25.5326	-0.308968
25.5523	0.0316158
25.572	-0.455455
25.5917	-0.330088
25.6113	-0.115887
25.631	0.0627384
25.6507	-0.404252
25.6704	0.312786
25.69	0.000723704
25.7097	-0.0514262
25.7294	-0.0756442
25.7491	-0.659038
25.7687	-0.153873
25.7884	-0.264362
25.8081	0.115246
25.8277	-0.73347
25.8474	-0.38662
25.8671	-0.246397
25.8868	-0.206697
25.9064	-0.817946
25.9261	0.28956
25.9458	0.389246
25.9655	-0.535671
25.9851	0.0693443
26.0048	0.148328
26.0245	-0.335178
26.0442	-0.0155623
26.0638	-0.140531
26.0835	-0.673362
26.1032	-0.165815
26.1228	0.062326
26.1425	-0.483224
26.1622	-0.136374
26.1819	0.1751
26.2015	-0.423311
26.2212	0.0191313
26.2409	0.132606
26.2606	-0.442249
26.2802	-0.342777
26.2999	-0.0193361
26.3196	-0.337081
26.3393	-0.0364646
26.3589	-0.23736
26.3786	0.262107
26.3983	-0.481973
26.4179	0.202165
26.4376	-0.328696
26.4573	-0.400753
26.477	-0.212398
26.4966	-0.02881
26.5163	-0.0936459
26.536	0.370799
26.5557	-0.110071
26.5753	-0.15936
26.595	-0.747825
26.6147	-0.369398
26.6344	0.306279
26.654	0.195387
26.6737	-1.45588
26.6934	1.80287
26.713	-1.51486
26.7327	0.462538
26.7524	-0.245776
26.7721	-0.396516
26.7917	0.198545
26.8114	-0.827722
26.8311	-0.208069
26.8508	0.104376
26.8704	-1.00356
26.8901	1.4478
26.9098	-0.425171
26.9295	-0.663508
26.9491	-0.283169
26.9688	-0.136991
26.9885	0.127355
27.0081	-0.112555
27.0278	0.329922
27.0475	-0.124895
27.0672	0.308963
27.0868	-0.0742367
27.1065	-0.655801
27.1262	-0.147324
27.1459	-0.115652
27.1655	-0.533977
27.1852	0.22746
27.2049	-0.05169
27.2246	0.232938
27.2442	0.425828
27.2639	-0.858989
27.2836	-0.641635
27.3032	0.610839
27.3229	-1.13274
27.3426	1.19712
27.3623	-1.58972
27.3819	1.12855
27.4016	-0.559336
27.4213	-0.737485
27.441	-0.109244
27.4606	0.761353
27.4803	-0.833979
27.5	0.346427
27.5197	-0.512433
27.5393	-0.400546
27.559	0.459017
27.5787	-0.513473
27.5983	-1.05636
27.618	0.623823
27.6377	-0.27857
27.6574	-0.582914
27.677	0.00721839
27.6967	-0.431068
27.7164	-0.346511
27.7361	0.624529
27.7557	-0.630131
27.7754	-0.484138
27.7951	0.408636
27.8148	0.13454
27.8344	-0.995952
27.8541	-0.490469
27.8738	-0.224822
27.8934	-0.132444
27.9131	-0.195029
27.9328	-0.339808
27.9525	0.374334
27.9721	-0.295652
27.9918	-0.704666
28.0115	0.218084
28.0312	-0.0702593
28.0508	-0.687717
28.0705	0.128263
28.0902	-0.858758
28.1099	-0.406265
28.1295	-0.0342897
28.1492	-0.39436
28.1689	-0.393806
28.1885	-0.190412
28.2082	-0.671992
28.2279	0.202
28.2476	0.302805
28.2672	-0.264238
28.2869	-0.314787
28.3066	0.0968222
28.3263	-0.213161
28.3459	-0.39164
28.3656	0.244224
28.3853	0.347758
28.405	-0.499724
28.4246	0.0870407
28.4443	0.0881131
28.464	0.0720232
28.4836	-0.601418
28.5033	0.121517
28.523	0.0169631
28.5427	-0.282817
28.5623	0.240596
28.582	-0.292222
28.6017	0.14651
28.6214	0.519157
28.641	-0.315032
28.6607	-0.328613
28.6804	0.395083
28.7001	-1.11272
28.7197	-0.146204
28.7394	-0.172387
28.7591	-0.251395
28.7787	0.033563
28.7984	-0.367443
28.8181	-0.0295537
28.8378	-0.602364
28.8574	-0.137379
28.8771	-0.108811
28.8968	-0.0738213
28.9165	0.0273516
28.9361	-0.158604
28.9558	-0.177141
28.9755	-0.463589
28.9952	-0.314952
29.0148	-0.201939
29.0345	-0.265663
29.0542	-0.242428
29.0738	-0.113767
29.0935	-0.304002
29.1132	-0.82646
29.1329	0.0776681
29.1525	-0.25396
29.1722	0.0918932
29.1919	-0.164772
29.2116	-0.978182
29.2312	0.139405
29.2509	-0.333532
29.2706	-0.714163
29.2903	-0.163777
29.3099	0.093887
29.3296	-0.672509
29.3493	-0.244036
29.3689	0.0645176
29.3886	0.0391031
29.4083	-0.209237
29.428	-0.877467
29.4476	0.559165
29.4673	-0.267474
29.487	-0.146975
29.5067	-0.346313
29.5263	-0.174496
29.546	0.207532
29.5657	-0.0614621
29.5854	-0.474503
29.605	-0.350712
29.6247	0.0398049
29.6444	-0.215931
29.664	-0.453421
29.6837	0.295564
29.7034	-0.108505
29.7231	-0.249682
29.7427	-0.83067
29.7624	-0.568661
29.7821	0.373003
29.8018	-0.563603
29.8214	-0.685663
29.8411	0.381887
29.8608	0.176654
29.8805	-0.778219
29.9001	0.559592
29.9198	-1.00689
29.9395	-0.0663298
29.9591	0.968909
29.9788	-0.564507
29.9985	-1.33528
30.0182	0.900482
30.0378	-0.970345
30.0575	-0.774227
30.0772	0.91842
30.0969	-0.931295
30.1165	-0.176542
30.1362	-0.0387515
30.1559	-0.42753
30.1756	0.402921
30.1952	-0.0867697
30.2149	-0.55454
30.2346	0.584205
30.2542	-0.547915
30.2739	-0.37138
30.2936	0.14876
30.3133	-0.0703351
30.3329	0.0425535
30.3526	-0.241738
30.3723	-0.533109
30.392	0.347588
30.4116	-0.106256
30.4313	-0.330296
30.451	-0.128395
30.4707	0.156503
30.4903	-0.0700587
30.51	0.0978697
30.5297	-0.208277
30.5493	-0.269078
30.569	0.481576
30.5887	0.268631
30.6084	-0.968378
30.628	0.234313
30.6477	-0.0656986
30.6674	0.0609271
30.6871	-0.52524
30.7067	-0.32965
30.7264	-0.411578
30.7461	0.1102
30.7658	-0.35953
30.7854	0.243148
30.8051	-0.612223
30.8248	0.121337
30.8444	0.2372
30.8641	-0.0890739
30.8838	-0.514075
30.9035	-0.368019
30.9231	-0.228705
30.9428	-0.188875
30.9625	-0.0274706
30.9822	-0.370309
31.0018	0.324918
31.0215	-0.159427
31.0412	-0.118882
31.0609	0.0724976
31.0805	0.0606331
31.1002	0.0575294
31.1199	-0.128497
31.1395	-0.102766
31.1592	-0.284106
31.1789	0.586519
31.1986	-0.0787859
31.2182	-0.263308
31.2379	-0.0979299
31.2576	-0.334606
31.2773	-0.637645
31.2969	0.359026
31.3166	-0.894081
31.3363	0.147955
31.356	-0.477922
31.3756	-0.211196
31.3953	-0.138543
31.415	-0.220006
31.4346	-0.625323
31.4543	0.121128
31.474	-0.305888
31.4937	-0.712509
31.5133	0.727076
31.533	-0.1507
31.5527	0.0211493
31.5724	-0.418053
31.592	-0.325365
31.6117	-0.40121
31.6314	-0.0495166
31.6511	-0.256786
31.6707	0.0889653
31.6904	-0.736166
31.7101	-0.177239
31.7297	-0.165616
31.7494	0.174027
31.7691	-0.256235
31.7888	-0.17327
31.8084	-0.310375
31.8281	-0.0557572
31.8478	0.157176
31.8675	-0.305168
31.8871	1.16997
31.9068	-0.119141
31.9265	-0.538554
31.9462	-0.654121
31.9658	0.944056
31.9855	-0.674325
32.0052	0.449127
32.0248	-1.18615
32.0445	0.235101
32.0642	-0.243724
32.0839	-0.0719609
32.1035	-0.611663
32.1232	-0.801359
32.1429	1.66214
32.1626	-0.921382
32.1822	-0.764608
32.2019	1.34937
32.2216	-1.95891
32.2413	0.104635
32.2609	0.956079
32.2806	-0.921734
32.3003	0.254074
32.3199	0.297479
32.3396	-0.111758
32.3593	0.153256
32.379	-0.450905
32.3986	0.222369
32.4183	-0.152873
32.438	-1.08829
32.4577	0.609867
32.4773	-0.0937497
32.497	-1.14078
32.5167	0.275923
32.5364	-0.531447
32.556	0.016729
32.5757	0.278683
32.5954	-0.176227
32.615	-0.40717
32.6347	0.210074
32.6544	-0.606021
32.6741	-0.0124623
32.6937	1.11765
32.7134	-0.57398
32.7331	-0.38462
32.7528	0.429242
32.7724	-0.216523
32.7921	-0.823241
32.8118	0.669237
32.8315	-0.0767663
32.8511	-1.1463
32.8708	1.30709
32.8905	-2.36474
32.9101	0.124641
32.9298	-0.248506
32.9495	-0.15304
32.9692	0.0521979
32.9888	-0.834639
33.0085	-0.0262112
33.0282	0.35701
33.0479	-0.191035
33.0675	0.4096
33.0872	-0.30021
33.1069	-0.273425
33.1266	0.389827
33.1462	-0.448355
33.1659	-0.869763
33.1856	0.535519
33.2052	-0.286568
33.2249	-0.786674
33.2446	-0.113031
33.2643	0.107534
33.2839	-0.564646
33.3036	0.543009
33.3233	-0.204938
33.343	-0.545638
33.3626	-0.426785
33.3823	0.00605861
33.402	-0.975593
33.4217	-0.531391
33.4413	0.609954
33.461	-0.473662
33.4807	-0.358709
33.5003	-0.446344
33.52	0.132669
33.5397	-0.335806
33.5594	-0.00238099
33.579	-0.137881
33.5987	0.112707
33.6184	-0.914901
33.6381	-0.154343
33.6577	-0.474546
33.6774	-0.942275
33.6971	0.435242
33.7168	-0.313183
33.7364	0.163251
33.7561	0.167619
33.7758	-0.109765
33.7954	0.44358
33.8151	-0.434448
33.8348	-0.63044
33.8545	-0.196424
33.8741	0.374109
33.8938	-0.561846
33.9135	-0.38821
33.9332	0.138003
33.9528	-0.118391
33.9725	-0.802893
33.9922	-0.283313
34.0119	0.0820882
34.0315	-0.392064
34.0512	-0.112719
34.0709	-0.0686946
34.0905	-0.398756
34.1102	0.0178729
34.1299	0.126193
34.1496	-0.328816
34.1692	0.166483
34.1889	-0.110032
34.2086	-0.516805
34.2283	-0.330429
34.2479	0.193064
34.2676	-1.18468
34.2873	1.05088
34.307	-0.955346
34.3266	0.0913037
34.3463	-0.00687395
34.366	0.456831
34.3856	-0.675539
34.4053	-0.627033
34.425	0.453104
34.4447	0.56148
34.4643	-0.531526
34.484	-0.382636
34.5037	0.432361
34.5234	0.378911
34.543	-0.216193
34.5627	-0.224161
34.5824	-0.445737
34.6021	0.358716
34.6217	0.083077
34.6414	-0.0748447
34.6611	-0.705553
34.6807	0.514244
34.7004	-0.0197715
34.7201	-0.428613
34.7398	-0.152479
34.7594	-0.0932492
34.7791	0.441525
34.7988	0.0146158
34.8185	-0.644258
34.8381	-1.05496
34.8578	0.433234
34.8775	-0.148513
34.8972	-0.875139
34.9168	0.360534
34.9365	-0.184456
34.9562	-0.515262
34.9758	-0.0363062
34.9955	-0.305223
35.0152	-0.564528
35.0349	-0.0466427
35.0545	-0.23842
35.0742	0.160999
35.0939	0.175761
35.1136	-0.391629
35.1332	-0.36295
35.1529	-0.533536
35.1726	-0.116173
35.1923	-0.513687
35.2119	-0.145184
35.2316	1.01133
35.2513	-0.565917
35.2709	-0.870169
35.2906	0.277021
35.3103	-0.755495
35.33	-0.627567
35.3496	0.735217
35.3693	-0.113687
35.389	-0.057959
35.4087	-0.191088
35.4283	-0.215531
35.448	5.54669
35.4677	5.51176
35.4874	0.162385
35.507	-0.0908635
35.5267	1.14609
35.5464	-0.3956
35.566	-0.702925
35.5857	0.503164
35.6054	0.568156
35.6251	-0.125884
35.6447	-0.676177
35.6644	-0.388547
35.6841	0.0211191
35.7038	-0.251958
35.7234	-0.694757
35.7431	0.152507
35.7628	0.822688
35.7825	-0.456657
35.8021	0.0464759
35.8218	-0.686262
35.8415	-0.0242157
35.8611	0.172023
35.8808	-0.473679
35.9005	-1.13054
35.9202	0.744346
35.9398	-0.601289
35.9595	-0.394228
35.9792	-0.294423
35.9989	-0.715446
36.0185	-0.468726
36.0382	0.169815
36.0579	0.236614
36.0776	-0.313535
36.0972	-0.29796
36.1169	0.137418
36.1366	0.762606
36.1562	-0.5632
36.1759	-0.439066
36.1956	0.341064
36.2153	0.0985979
36.2349	-0.257071
36.2546	0.255922
36.2743	-0.426185
36.294	0.0316167
36.3136	-0.51293
36.3333	0.267323
36.353	-0.241183
36.3727	-0.775868
36.3923	-0.842837
36.412	0.374219
36.4317	-0.380638
36.4513	-0.392674
36.471	-0.145698
36.4907	0.0774993
36.5104	-0.0584123
36.53	-0.0370806
36.5497	-0.357869
36.5694	0.146187
36.5891	0.136101
36.6087	-0.342558
36.6284	-0.466774
36.6481	-0.359615
36.6678	0.438782
36.6874	-0.379411
36.7071	-0.316385
36.7268	0.131731
36.7464	0.259681
36.7661	-0.557151
36.7858	0.273389
36.8055	0.392624
36.8251	-0.608782
36.8448	0.238375
36.8645	-0.111966
36.8842	-0.197581
36.9038	-0.225806
36.9235	-0.0518438
36.9432	0.101161
36.9629	-0.378402
36.9825	0.0756678
37.0022	-0.598416
37.0219	-0.193925
37.0415	-0.184578
37.0612	0.588647
37.0809	-0.566752
37.1006	-0.398688
37.1202	0.388237
37.1399	-0.695197
37.1596	-0.324246
37.1793	-0.149593
37.1989	-0.405847
37.2186	-0.0184889
37.2383	0.3983
37.258	-0.427642
37.2776	-0.325247
37.2973	0.269854
37.317	-1.00761
37.3366	0.483931
37.3563	-0.513333
37.376	0.318907
37.3957	-0.753502
37.4153	0.0173613
37.435	0.635102
37.4547	-0.146381
37.4744	-0.194782
37.494	0.870797
37.5137	-0.450803
37.5334	0.0311329
37.5531	0.263854
37.5727	0.00856351
37.5924	-0.00294009
37.6121	-0.569571
37.6317	-0.497638
37.6514	-0.293801
37.6711	-0.122256
37.6908	-0.0959323
37.7104	0.479608
37.7301	0.0456769
37.7498	0.284847
37.7695	0.0730916
37.7891	-0.362787
37.8088	0.353681
37.8285	-0.683181
37.8482	-0.0367321
37.8678	0.333916
37.8875	-0.0701811
37.9072	-0.270768
37.9268	-0.183845
37.9465	-0.0640452
37.9662	-0.176861
37.9859	-0.279596
38.0055	-0.0359187
38.0252	0.288143
38.0449	-0.84636
38.0646	-0.347473
38.0842	-0.168115
38.1039	-0.480091
38.1236	0.175948
38.1433	-0.108231
38.1629	0.123054
38.1826	-0.0173477
38.2023	-0.0338062
38.2219	-0.719857
38.2416	-0.418497
38.2613	0.74291
38.281	-1.20198
38.3006	-0.0398045
38.3203	0.870724
38.34	-0.0678827
38.3597	-0.0374813
38.3793	-0.0977873
38.399	-0.00187285
38.4187	-0.290444
38.4384	-0.513784
38.458	0.119592
38.4777	-0.681464
38.4974	-0.185369
38.517	-0.548455
38.5367	-0.0676002
38.5564	-0.540257
38.5761	-0.158143
38.5957	-0.0253039
38.6154	0.204395
38.6351	-0.0597261
38.6548	-0.072225
38.6744	0.0341284
38.6941	-0.0960789
38.7138	-0.138694
38.7335	-0.633671
38.7531	-0.464744
38.7728	-0.276688
38.7925	0.279717
38.8121	0.410534
38.8318	-0.372635
38.8515	0.248455
38.8712	-0.109594
38.8908	-0.239876
38.9105	-0.228751
38.9302	-0.143167
38.9499	0.119437
38.9695	-0.778418
38.9892	0.0610176
39.0089	-0.156642
39.0286	-0.323957
39.0482	-0.378163
39.0679	-0.0370287
39.0876	0.169576
39.1072	-0.353839
39.1269	0.0946316
39.1466	0.29359
39.1663	-0.356001
39.1859	-0.501406
39.2056	-0.45599
39.2253	-0.0758756
39.245	-0.0865924
39.2646	-0.515932
39.2843	0.147061
39.304	0.288461
39.3237	-0.290197
39.3433	-0.541446
39.363	0.511373
39.3827	0.019281
39.4023	-0.753093
39.422	-0.190224
39.4417	0.271955
39.4614	0.0717667
39.481	-0.238042
39.5007	-0.114377
39.5204	0.308018
39.5401	0.347602
39.5597	-0.372347
39.5794	-0.814131
39.5991	0.403677
39.6188	0.334528
39.6384	-0.57622
39.6581	-0.101009
39.6778	-0.283616
39.6974	-0.322205
39.7171	-0.24409
39.7368	-1.02701
39.7565	-0.10527
39.7761	0.579699
39.7958	-0.490953
39.8155	-0.125719
39.8352	-0.017166
39.8548	-0.34152
39.8745	-0.391658
39.8942	-0.146446
39.9139	0.23808
39.9335	0.113976
39.9532	0.222575
39.9729	-0.213675
39.9925	-0.0541598
40.0122	0.0320993
40.0319	-0.140941
40.0516	0.0718942
40.0712	-0.860655
40.0909	0.11817
40.1106	-0.116079
40.1303	-0.350245
40.1499	-0.631117
40.1696	-0.410194
40.1893	0.182571
40.209	-0.441378
40.2286	-0.489686
40.2483	0.342409
40.268	-0.443537
[truncated: 1,004 more rows]

## Sheet: data Fig S16B
data for Fig S16B
Current traces				Histogram
Time (s)	Conductance (pS)			bin edge (pS)	probability density (1/pS)
1	-0.0800424			-17.5	0
1.01967	-0.720779			-12.5	0
1.03935	0.145693			-7.5	0
1.05902	0.205422			-2.5	0.18094
1.07869	-0.118315			2.5	0.0112629
1.09837	-0.608661			7.5	0.00306564
1.11804	-0.786882			12.5	0.00146618
1.13771	0.56452			17.5	0.000533156
1.15739	-0.308686			22.5	0.000533156
1.17706	-0.109493			27.5	0.000466511
1.19673	0.23221			32.5	0.000266578
1.21641	-0.0415469			37.5	0.000199933
1.23608	-0.0529189			42.5	6.66445e-05
1.25575	0.882844			47.5	0.000133289
1.27543	-0.239855			52.5	0.000133289
1.2951	-0.330312			57.5	0
1.31477	0.784815			62.5	0
1.33445	0.786466			67.5	0.000133289
1.35412	-0.32364			72.5	6.66445e-05
1.37379	0.709901			77.5	0
1.39347	1.47872			82.5	0
1.41314	-0.102083			87.5	0
1.43281	1.0075			92.5	0
1.45249	1.66042			97.5	0
1.47216	0.527401			102.5	6.66445e-05
1.49183	0.0555009			107.5	6.66445e-05
1.51151	-0.370709			112.5	6.66445e-05
1.53118	0.00384512			117.5	0
1.55085	-0.120619			122.5	0
1.57053	2.11671			127.5	0
1.5902	0.175587			132.5	6.66445e-05
1.60987	1.26982			137.5	6.66445e-05
1.62955	0.47373			142.5	0
1.64922	0.661315			147.5	0
1.66889	0.514173			152.5	0
1.68857	-0.0970912			157.5	0
1.70824	1.14953			162.5	0
1.72791	1.83374			167.5	0
1.74759	1.27042			172.5	0
1.76726	11.5417			177.5	0
1.78693	0.114495			182.5	0
1.80661	0.463983			187.5	0
1.82628	0.801372			192.5	0
1.84595	107.194			197.5	0
1.86563	0.369406
1.8853	1.14153
1.90497	1.9709
1.92465	0.418827
1.94432	0.477816
1.96399	0.672054
1.98367	14.7524
2.00334	2.52051
2.02301	5.33988
2.04269	-0.0815128
2.06236	0.528958
2.08203	0.575715
2.10171	-0.0554302
2.12138	1.35136
2.14105	-0.303018
2.16073	0.569151
2.1804	0.028828
2.20007	-0.217567
2.21975	2.4209
2.23942	-0.368626
2.25909	-0.25777
2.27877	0.504032
2.29844	-0.206749
2.31811	16.6111
2.33779	5.37316
2.35746	0.887834
2.37713	0.396042
2.39681	0.243347
2.41648	-0.238083
2.43615	0.234534
2.45583	0.288975
2.4755	-0.769345
2.49517	-0.110445
2.51485	0.718698
2.53452	0.350274
2.55419	-0.3696
2.57387	0.918288
2.59354	16.049
2.61321	1.52916
2.63289	1.43192
2.65256	4.07957
2.67223	0.7398
2.69191	12.2277
2.71158	12.214
2.73125	2.5405
2.75093	4.72734
2.7706	7.66441
2.79027	42.1568
2.80995	2.45322
2.82962	2.08963
2.84929	5.39725
2.86897	0.96584
2.88864	-0.0985533
2.90831	32.5925
2.92799	0.0565513
2.94766	2.24106
2.96733	2.62408
2.98701	2.04343
3.00668	0.164334
3.02635	1.1561
3.04603	0.443293
3.0657	4.473
3.08537	1.57452
3.10505	1.80964
3.12472	4.87938
3.14439	0.931609
3.16407	0.586637
3.18374	1.13245
3.20341	1.50938
3.22309	0.0330569
3.24276	-0.119055
3.26243	-0.464997
3.28211	0.346807
3.30178	0.375784
3.32145	0.0770347
3.34113	0.491315
3.3608	1.74454
3.38047	1.1505
3.40015	0.0149112
3.41982	-0.336049
3.43949	0.282449
3.45917	1.84523
3.47884	2.55298
3.49851	0.536051
3.51819	-0.406674
3.53786	0.213965
3.55753	0.574306
3.57721	0.231346
3.59688	-0.715064
3.61655	-0.11609
3.63623	-0.0226681
3.6559	-0.0832758
3.67557	0.834135
3.69525	-0.522335
3.71492	-0.679861
3.73459	0.660891
3.75427	-0.657443
3.77394	-1.03216
3.79361	0.021692
3.81329	-0.608088
3.83296	0.258967
3.85263	1.97019
3.87231	-0.315481
3.89198	0.0192297
3.91165	0.435749
3.93133	0.739118
3.951	-0.607993
3.97067	0.0106793
3.99035	0.215111
4.01002	-0.0251394
4.02969	0.0246673
4.04937	-0.347334
4.06904	-0.622367
4.08871	-0.00635574
4.10839	-0.242231
4.12806	0.371692
4.14773	-0.294746
4.16741	0.540125
4.18708	-0.537691
4.20675	-0.231076
4.22643	0.86657
4.2461	1.07967
4.26577	0.369838
4.28545	0.132138
4.30512	0.0558168
4.32479	0.0653829
4.34447	5.86158
4.36414	-0.297913
4.38381	0.148924
4.40349	-0.0828787
4.42316	0.847202
4.44283	-0.179415
4.46251	-0.05455
4.48218	0.0215692
4.50185	-0.081184
4.52153	0.090842
4.5412	0.220857
4.56087	-0.357473
4.58055	0.390822
4.60022	-0.022026
4.61989	-0.0417458
4.63957	-0.0142065
4.65924	0.405681
4.67891	0.0207776
4.69859	1.05208
4.71826	0.061749
4.73793	-0.0615537
4.75761	0.196866
4.77728	0.17605
4.79695	0.55144
4.81663	0.280917
4.8363	-0.10959
4.85597	0.301743
4.87565	0.580795
4.89532	0.551426
4.91499	-0.0324458
4.93467	-0.189069
4.95434	0.730529
4.97401	-0.0530187
4.99369	9.72061
5.01336	0.643521
5.03303	-0.198376
5.05271	0.316701
5.07238	0.248645
5.09205	-0.498862
5.11173	0.455337
5.1314	0.370961
5.15107	1.78039
5.17075	1.94397
5.19042	0.309747
5.21009	0.370391
5.22977	0.0432492
5.24944	0.0968207
5.26911	1.55427
5.28879	-0.497524
5.30846	2.04475
5.32813	-0.0867151
5.34781	0.357873
5.36748	-0.551858
5.38715	1.38027
5.40683	30.6546
5.4265	-0.234747
5.44617	1.36074
5.46585	-0.614317
5.48552	-0.158083
5.50519	-0.209565
5.52487	0.848533
5.54454	-0.226469
5.56421	0.485696
5.58389	-0.116184
5.60356	0.420752
5.62323	0.128017
5.64291	-0.460645
5.66258	-0.151576
5.68225	-0.146967
5.70193	-0.43003
5.7216	-0.212871
5.74127	-0.402949
5.76095	-0.188371
5.78062	-0.36214
5.80029	-0.0269047
5.81997	0.164362
5.83964	1.27384
5.85931	-0.215066
5.87899	-0.361734
5.89866	-0.876721
5.91833	-0.101704
5.93801	-0.200729
5.95768	0.56823
5.97735	0.135375
5.99703	0.225522
6.0167	0.205865
6.03637	0.189557
6.05605	-0.0508653
6.07572	5.02682
6.09539	2.55893
6.11507	2.06073
6.13474	1.19692
6.15441	0.135524
6.17409	-0.427709
6.19376	8.09688
6.21343	1.17255
6.23311	-0.0187474
6.25278	0.69985
6.27245	14.9314
6.29213	1.74
6.3118	2.69432
6.33147	1.01223
6.35115	25.5979
6.37082	17.8184
6.39049	0.370433
6.41017	0.526374
6.42984	13.3757
6.44951	10.4784
6.46919	-0.376918
6.48886	1.6328
6.50853	5.64452
6.52821	0.154383
6.54788	-0.441166
6.56755	4.88815
6.58723	1.10228
6.6069	7.98651
6.62657	0.841061
6.64625	-0.464278
6.66592	4.58782
6.68559	0.0773055
6.70527	-0.949772
6.72494	0.0171594
6.74461	3.75125
6.76429	0.260212
6.78396	-0.950616
6.80363	-0.106816
6.82331	-0.324532
6.84298	-0.259027
6.86265	-0.177461
6.88233	-0.0918159
6.902	2.8819
6.92167	-0.255159
6.94135	-0.707228
6.96102	1.92831
6.98069	-0.0101614
7.00037	-0.15374
7.02004	-0.732962
7.03971	0.322235
7.05939	0.68543
7.07906	2.10528
7.09873	0.126707
7.11841	0.104062
7.13808	1.18529
7.15775	0.29355
7.17743	-0.51347
7.1971	0.512303
7.21677	0.388232
7.23645	0.0319495
7.25612	0.0596599
7.27579	-0.39045
7.29547	-0.247496
7.31514	0.141291
7.33481	-0.140523
7.35449	-0.44048
7.37416	-0.561948
7.39383	0.360212
7.41351	0.475907
7.43318	9.35025
7.45285	-0.696911
7.47253	22.5652
7.4922	2.16437
7.51187	11.8961
7.53155	3.43451
7.55122	3.72618
7.57089	14.3138
7.59057	-0.445543
7.61024	-0.904488
7.62991	0.0880932
7.64959	-0.0146185
7.66926	-0.443095
7.68893	-0.185102
7.70861	2.5734
7.72828	3.58987
7.74795	-0.0295391
7.76763	-0.849062
7.7873	0.504351
7.80697	-0.597575
7.82665	3.26771
7.84632	0.0659893
7.86599	-0.364694
7.88567	0.883296
7.90534	0.09703
7.92501	-0.389149
7.94469	-0.19858
7.96436	0.0233021
7.98403	0.112993
8.00371	-0.280446
8.02338	-0.869869
8.04305	0.739057
8.06273	0.0358241
8.0824	-0.156668
8.10207	-0.176117
8.12175	0.363831
8.14142	-0.618799
8.16109	0.648976
8.18077	0.655446
8.20044	-0.453911
8.22011	-0.273364
8.23979	1.15026
8.25946	-0.216088
8.27913	-0.148532
8.29881	-0.112661
8.31848	-0.670964
8.33815	-0.927735
8.35783	-0.415122
8.3775	-0.790523
8.39717	-0.609905
8.41685	-0.353128
8.43652	0.0682553
8.45619	0.443531
8.47587	-0.968948
8.49554	-0.759461
8.51521	-0.921225
8.53489	3.51736
8.55456	-0.270586
8.57423	-0.470255
8.59391	-0.37608
8.61358	-0.201367
8.63325	0.185638
8.65293	-0.0860653
8.6726	1.8759
8.69227	0.00414642
8.71195	0.328416
8.73162	-0.514178
8.75129	0.360708
8.77097	-0.229208
8.79064	0.259948
8.81031	0.0605616
8.82999	0.234982
8.84966	0.443816
8.86933	0.686066
8.88901	0.0741838
8.90868	-0.100659
8.92835	116.062
8.94803	13.1118
8.9677	4.60723
8.98737	-0.147867
9.00705	0.617653
9.02672	0.439998
9.04639	10.3076
9.06607	-0.17968
9.08574	0.0616141
9.10541	0.220102
9.12509	0.864303
9.14476	0.428234
9.16443	-0.293468
9.18411	0.172512
9.20378	-0.507105
9.22345	-0.191205
9.24313	0.450063
9.2628	-0.026894
9.28247	0.0718222
9.30215	-0.67311
9.32182	-0.301117
9.34149	1.03713
9.36117	0.188323
9.38084	-0.252046
9.40051	0.415897
9.42019	-0.00509996
9.43986	-0.228559
9.45953	0.0150822
9.47921	0.784896
9.49888	-0.851155
9.51855	0.51336
9.53823	-0.293593
9.5579	0.0593461
9.57757	-0.175211
9.59725	0.757999
9.61692	-0.503765
9.63659	-0.271451
9.65627	0.0212215
9.67594	-0.593648
9.69561	-0.411599
9.71529	0.332927
9.73496	-0.127559
9.75463	1.32802
9.77431	-0.437427
9.79398	-0.726469
9.81365	0.0793744
9.83333	-0.246854
9.853	-0.549223
9.87267	-0.0973579
9.89235	-0.293746
9.91202	0.146998
9.93169	0.136864
9.95137	0.0529991
9.97104	-0.501872
9.99071	0.401676
10.0104	0.562648
10.0301	-0.877363
10.0497	35.0005
10.0694	-0.326982
10.0891	-0.196854
10.1088	-0.307828
10.1284	0.650205
10.1481	-0.591268
10.1678	-0.719105
10.1874	0.23567
10.2071	-0.72126
10.2268	-0.271218
10.2465	0.242033
10.2661	-0.496733
10.2858	0.0386779
10.3055	1.47525
10.3252	-0.0700369
10.3448	0.612693
10.3645	-0.626334
10.3842	-0.390794
10.4039	-0.223722
10.4235	-0.519709
10.4432	0.122829
10.4629	0.628142
10.4825	0.261753
10.5022	0.100485
10.5219	0.756052
10.5416	-0.716869
10.5612	-0.477596
10.5809	-0.226952
10.6006	10.0451
10.6203	-0.121791
10.6399	-0.245555
10.6596	-0.0928594
10.6793	332.811
10.699	0.0568182
10.7186	-0.292731
10.7383	-0.174595
10.758	-0.378664
10.7776	0.0148845
10.7973	-0.328986
10.817	-0.330112
10.8367	-0.243779
10.8563	-0.193658
10.876	0.278801
10.8957	-0.320107
10.9154	-0.150406
10.935	0.759147
10.9547	-0.259446
10.9744	-0.36448
10.9941	0.0717137
11.0137	0.0395956
11.0334	0.549614
11.0531	-0.0608133
11.0727	0.683025
11.0924	-0.358552
11.1121	0.180311
11.1318	0.143699
11.1514	-0.69669
11.1711	0.161729
11.1908	0.0187151
11.2105	-0.30866
11.2301	-0.633283
11.2498	-0.733962
11.2695	0.187138
11.2892	-0.903867
11.3088	-0.47744
11.3285	0.375518
11.3482	-0.193476
11.3678	-0.180157
11.3875	-0.0827263
11.4072	-0.155991
11.4269	0.245463
11.4465	-0.792807
11.4662	-0.127087
11.4859	0.612138
11.5056	-0.391922
11.5252	-0.441672
11.5449	0.245875
11.5646	1.42921
11.5843	0.236278
11.6039	0.107615
11.6236	-0.25789
11.6433	0.449229
11.6629	0.483188
11.6826	0.15861
11.7023	0.688466
11.722	0.240357
11.7416	1.38179
11.7613	0.70221
11.781	0.00841489
11.8007	0.340327
11.8203	0.288055
11.84	-0.298201
11.8597	0.0268613
11.8794	-0.0855486
11.899	-0.154287
11.9187	-0.362583
11.9384	-0.857015
11.958	-0.063871
11.9777	-0.178203
11.9974	-0.0412185
12.0171	0.57529
12.0367	-0.162966
12.0564	0.102482
12.0761	-0.110567
12.0958	-0.591077
12.1154	-0.513731
12.1351	-0.648295
12.1548	-0.10609
12.1745	-0.497507
12.1941	0.210634
12.2138	-0.445204
12.2335	-0.553889
12.2531	-0.422941
12.2728	-0.318512
12.2925	-0.646448
12.3122	-0.145497
12.3318	-0.0974109
12.3515	-0.258303
12.3712	-0.031455
12.3909	0.0363978
12.4105	-0.385905
12.4302	-0.366367
12.4499	0.172025
12.4696	-0.901354
12.4892	-0.247072
12.5089	-0.660346
12.5286	-0.158471
12.5482	-0.158177
12.5679	-0.00979887
12.5876	-0.670564
12.6073	0.0691523
12.6269	2.24512
12.6466	-0.402011
12.6663	0.46815
12.686	-0.932943
12.7056	-0.782156
12.7253	1.49856
12.745	0.868167
12.7647	0.692239
12.7843	8.73096
12.804	0.443899
12.8237	-0.339346
12.8433	0.223919
12.863	-0.0975572
12.8827	0.366703
12.9024	0.302038
12.922	-0.267933
12.9417	-0.273223
12.9614	-0.213033
12.9811	4.74988
13.0007	28.5516
13.0204	0.618573
13.0401	0.501685
13.0598	0.128336
13.0794	0.369772
13.0991	0.112276
13.1188	0.367474
13.1384	2.44458
13.1581	1.10378
13.1778	-0.438262
13.1975	0.393887
13.2171	0.506938
13.2368	-0.725287
13.2565	-0.67292
13.2762	1.42161
13.2958	0.457789
13.3155	-0.400633
13.3352	-0.562787
13.3549	-0.062137
13.3745	-0.152598
13.3942	-0.409302
13.4139	0.491109
13.4335	-0.379227
13.4532	-0.472416
13.4729	0.35573
13.4926	1.97249
13.5122	0.153961
13.5319	-0.444534
13.5516	-0.267764
13.5713	-0.757291
13.5909	0.537378
13.6106	0.092696
13.6303	-0.394182
13.65	-0.600987
13.6696	-0.279667
13.6893	-0.32325
13.709	-0.0297996
13.7286	8.81636
13.7483	0.761557
13.768	-1.06173
13.7877	-0.190484
13.8073	-0.847172
13.827	-0.86835
13.8467	-0.404686
13.8664	-0.119072
13.886	-0.903833
13.9057	-1.01321
13.9254	0.472694
13.9451	-0.256141
13.9647	-1.01324
13.9844	-0.264858
14.0041	-0.0879961
14.0237	2.5491
14.0434	-0.370522
14.0631	0.147889
14.0828	0.233388
14.1024	0.591777
14.1221	-0.583786
14.1418	-0.522239
14.1615	-0.0800654
14.1811	-0.72441
14.2008	-0.0695722
14.2205	-0.351385
14.2402	-1.06736
14.2598	0.401012
14.2795	0.421665
14.2992	-0.578475
14.3188	0.101568
14.3385	-0.478541
14.3582	7.44351
14.3779	1.69072
14.3975	8.4999
14.4172	1.90645
14.4369	74.2858
14.4566	2.08006
14.4762	12.7033
14.4959	-0.163873
14.5156	0.461103
14.5353	0.778126
14.5549	2.57763
14.5746	0.791118
14.5943	1.27062
14.6139	0.352377
14.6336	0.322527
14.6533	0.622654
14.673	0.392286
14.6926	-0.209621
14.7123	0.067268
14.732	-0.167279
14.7517	-0.294271
14.7713	0.0737086
14.791	0.510887
14.8107	3.52266
14.8304	-0.341982
14.85	0.855272
14.8697	-0.439503
14.8894	0.14861
14.909	-0.298214
14.9287	-0.418735
14.9484	0.299773
14.9681	0.201757
14.9877	-0.157355
15.0074	0.914325
15.0271	0.659879
15.0468	-0.0973816
15.0664	0.383621
15.0861	0.420486
15.1058	1.03532
15.1255	0.783091
15.1451	1.26599
15.1648	0.138993
15.1845	0.45903
15.2041	1.3899
15.2238	0.454503
15.2435	-0.482501
15.2632	1.46156
15.2828	0.0816108
15.3025	-0.422658
15.3222	0.681248
15.3419	5.02309
15.3615	5.05923
15.3812	4.14864
15.4009	4.78418
15.4206	10.4492
15.4402	8.33501
15.4599	0.943182
15.4796	-0.472751
15.4992	0.410168
15.5189	-0.382328
15.5386	-0.186554
15.5583	2.2933
15.5779	0.720837
15.5976	1.4024
15.6173	-0.519638
15.637	0.452126
15.6566	2.5691
15.6763	-0.118733
15.696	-0.539483
15.7157	-0.0782613
15.7353	1.24323
15.755	0.248751
15.7747	-0.208207
15.7943	0.546361
15.814	-0.346815
15.8337	-0.0948666
15.8534	0.153077
15.873	0.00389355
15.8927	0.09232
15.9124	0.4199
15.9321	0.141996
15.9517	0.116413
15.9714	0.0672906
15.9911	-0.380404
16.0108	-0.429894
16.0304	0.518847
16.0501	0.50392
16.0698	-0.074944
16.0894	-0.464625
16.1091	0.457996
16.1288	0.190673
16.1485	2.25857
16.1681	-1.07476
16.1878	0.689878
16.2075	1.24586
16.2272	0.561122
16.2468	0.292534
16.2665	0.614268
16.2862	0.566733
16.3059	4.95114
16.3255	-0.560662
16.3452	0.170805
16.3649	0.12009
16.3845	1.34074
16.4042	-0.986935
16.4239	-0.579538
16.4436	0.965535
16.4632	0.833861
16.4829	-0.347707
16.5026	71.901
16.5223	11.6318
16.5419	1.43057
16.5616	0.0872505
16.5813	0.941025
16.601	3.80745
16.6206	5.86069
16.6403	1.42598
16.66	0.530199
16.6796	0.24024
16.6993	1.20574
16.719	-0.167712
16.7387	0.877647
16.7583	2.36159
16.778	1.60929
16.7977	3.61802
16.8174	0.540977
16.837	0.373746
16.8567	0.504208
16.8764	0.217011
16.8961	0.0538031
16.9157	0.755402
16.9354	3.45072
16.9551	1.09413
16.9747	7.18317
16.9944	1.52377
17.0141	0.565838
17.0338	0.640633
17.0534	-0.0849103
17.0731	0.343811
17.0928	1.06117
17.1125	1.55141
17.1321	5.84677
17.1518	0.451274
17.1715	0.38222
17.1912	3.37402
17.2108	0.755028
17.2305	0.543087
17.2502	2.28842
17.2698	0.448939
17.2895	1.44461
17.3092	3.88693
17.3289	0.22304
17.3485	0.0740572
17.3682	1.52153
17.3879	2.05681
17.4076	1.44664
17.4272	0.673834
17.4469	0.784261
17.4666	0.847261
17.4863	1.73711
17.5059	0.304532
17.5256	1.02923
17.5453	-0.723447
17.5649	1.55638
17.5846	0.413102
17.6043	0.726188
17.624	0.849481
17.6436	0.251131
17.6633	0.534703
17.683	1.00699
17.7027	-0.35104
17.7223	2.27293
17.742	1.28514
17.7617	2.62115
17.7814	0.201346
17.801	0.152222
17.8207	1.16411
17.8404	-0.0970171
17.86	0.0899917
17.8797	0.399931
17.8994	0.180886
17.9191	1.35388
17.9387	1.30757
17.9584	1.1257
17.9781	4.75844
17.9978	0.483365
18.0174	0.339807
18.0371	0.153269
18.0568	0.896604
18.0765	4.47009
18.0961	13.9419
18.1158	0.620266
18.1355	1.16647
18.1551	0.979304
18.1748	0.873184
18.1945	6.47708
18.2142	3.28147
18.2338	0.289949
18.2535	-0.255669
18.2732	-0.0268869
18.2929	1.55575
18.3125	-0.0932381
18.3322	0.788773
18.3519	0.865504
18.3716	1.24599
18.3912	0.477383
18.4109	0.881318
18.4306	3.41877
18.4502	0.141864
18.4699	0.125151
18.4896	0.774453
18.5093	1.64727
18.5289	1.82522
18.5486	3.14125
18.5683	0.28608
18.588	0.263578
18.6076	-0.135417
18.6273	0.791873
18.647	0.348513
18.6667	0.18611
18.6863	1.10566
18.706	2.01832
18.7257	1.19894
18.7453	12.9197
18.765	1.66147
18.7847	0.17097
18.8044	24.2729
18.824	0.486229
18.8437	140.799
18.8634	3.00588
18.8831	0.256557
18.9027	0.429727
18.9224	0.804272
18.9421	0.306084
18.9618	0.300616
18.9814	0.0803776
19.0011	3.86032
19.0208	0.717195
19.0404	0.739651
19.0601	5.26921
19.0798	0.75545
19.0995	11.1682
19.1191	1.43565
19.1388	-0.337127
19.1585	-0.28212
19.1782	0.672079
19.1978	-0.33561
19.2175	0.381719
19.2372	1.20993
19.2569	2.11977
19.2765	4.52319
19.2962	0.0296606
19.3159	-0.133392
19.3355	12.6488
19.3552	0.341924
19.3749	0.0765586
19.3946	0.218313
19.4142	0.478627
19.4339	-0.349685
19.4536	4.26321
19.4733	-0.236
19.4929	-0.20728
19.5126	-0.111636
19.5323	0.104603
19.552	-0.463666
19.5716	-0.206984
19.5913	0.0115414
19.611	6.96891
19.6306	13.2838
19.6503	0.375528
19.67	-0.617072
19.6897	0.184994
19.7093	-0.157273
19.729	1.15955
19.7487	1.99529
19.7684	-0.213072
19.788	0.440921
19.8077	0.51541
19.8274	-0.292504
19.8471	-0.0157454
19.8667	-0.186838
19.8864	8.77597
19.9061	0.794781
19.9257	0.494453
19.9454	-0.326097
19.9651	-0.0980964
19.9848	0.292923
20.0044	-0.19513
20.0241	0.0312991
20.0438	0.00630211
20.0635	0.418603
20.0831	-0.307207
20.1028	0.788324
20.1225	-0.0768264
20.1422	-0.0743252
20.1618	-0.546979
20.1815	-0.497017
20.2012	-0.490225
20.2208	0.0960969
20.2405	0.0468568
20.2602	-0.537459
20.2799	0.300213
20.2995	0.169666
20.3192	0.380002
20.3389	2.35422
20.3586	-0.36839
20.3782	-0.343181
20.3979	-0.373043
20.4176	8.65615
20.4373	43.2352
20.4569	0.544757
20.4766	-0.224167
20.4963	0.694898
20.5159	0.0339497
20.5356	0.133205
20.5553	0.166221
20.575	0.661907
20.5946	0.637638
20.6143	-0.383066
20.634	0.193302
20.6537	1.22918
20.6733	-0.247766
20.693	0.0540198
20.7127	0.198841
20.7324	0.476242
20.752	7.51533
20.7717	0.553323
20.7914	-0.277117
20.811	0.14914
20.8307	0.813999
20.8504	0.14007
20.8701	-0.248913
20.8897	0.504162
20.9094	-0.824721
20.9291	-0.434827
20.9488	-0.203674
20.9684	1.25438
20.9881	1.51153
21.0078	-0.522182
21.0275	0.367688
21.0471	0.130865
21.0668	2.87944
21.0865	0.305902
21.1061	0.459594
21.1258	-0.107877
21.1455	0.514014
21.1652	0.61106
21.1848	0.0288418
21.2045	0.0165194
21.2242	-0.372741
21.2439	0.446106
21.2635	-0.0275131
21.2832	0.460604
21.3029	1.16974
21.3226	-0.29634
21.3422	-0.138068
21.3619	-0.433626
21.3816	-0.58522
21.4012	-0.159855
21.4209	0.225063
21.4406	-0.596488
21.4603	-0.551303
21.4799	0.0383495
21.4996	3.23248
21.5193	-0.0598386
21.539	0.236996
21.5586	3.70021
21.5783	1.10456
21.598	-0.0198679
21.6177	-0.0960836
21.6373	0.446353
21.657	-0.126875
21.6767	-0.429035
21.6963	0.738791
21.716	0.911103
21.7357	0.355497
21.7554	10.3379
21.775	17.4248
21.7947	-0.01081
21.8144	5.37091
21.8341	2.4488
21.8537	0.53124
21.8734	0.597237
21.8931	3.28579
21.9128	1.86609
21.9324	-1.03227
21.9521	0.221784
21.9718	0.110838
21.9914	-0.230319
22.0111	0.185242
22.0308	2.30672
22.0505	0.613457
22.0701	0.366209
22.0898	6.24009
22.1095	-0.0180058
22.1292	0.307261
22.1488	0.0913412
22.1685	51.6115
22.1882	-1.26986
22.2079	-0.407204
22.2275	0.198617
22.2472	-0.298028
22.2669	-0.673253
22.2865	7.9236
22.3062	7.05836
22.3259	0.175233
22.3456	-0.304283
22.3652	-0.954695
22.3849	0.802674
22.4046	0.228734
22.4243	-0.191977
22.4439	0.745281
22.4636	0.796395
22.4833	0.415666
22.503	-0.430055
22.5226	0.421582
22.5423	-0.310268
22.562	1.36635
22.5816	-0.207805
22.6013	0.171154
22.621	-0.517618
22.6407	0.801785
22.6603	-0.077329
22.68	-0.678417
22.6997	0.00279369
22.7194	0.688304
22.739	-0.115789
22.7587	-0.112314
22.7784	-0.0906629
22.7981	-0.0672206
22.8177	-0.326949
22.8374	5.52356
22.8571	-0.199625
22.8767	2.02065
22.8964	0.116414
22.9161	-0.170262
22.9358	-0.458193
22.9554	0.39975
22.9751	-0.173523
22.9948	-0.303991
23.0145	0.598388
23.0341	0.0708963
23.0538	-0.247952
23.0735	0.475495
23.0932	-0.560362
23.1128	0.352292
23.1325	0.320821
23.1522	0.280927
23.1718	-0.189045
23.1915	20.4512
23.2112	26.9929
23.2309	-0.235126
23.2505	0.277627
23.2702	-0.0498885
23.2899	-0.26311
23.3096	0.358867
23.3292	-0.624705
23.3489	0.419423
23.3686	0.232808
23.3883	-0.176219
23.4079	-0.603181
23.4276	0.0245952
23.4473	6.06091
23.4669	0.488051
23.4866	-0.286498
23.5063	6.90408
23.526	0.705382
23.5456	1.35668
23.5653	-0.55331
23.585	1.04582
23.6047	0.54535
23.6243	-0.223193
23.644	0.247604
23.6637	-0.245682
23.6834	-0.146731
23.703	0.494813
23.7227	0.396831
23.7424	-1.21181
23.762	0.557791
23.7817	-0.128873
23.8014	2.32636
23.8211	0.100827
23.8407	-0.24522
23.8604	-0.0978579
23.8801	0.634084
23.8998	0.0238413
23.9194	-0.53033
23.9391	-0.0274025
23.9588	-0.00771416
23.9785	0.175715
23.9981	0.151414
24.0178	-0.336075
24.0375	0.553486
24.0571	0.268247
24.0768	0.185841
24.0965	-0.733213
24.1162	0.0720365
24.1358	0.00167587
24.1555	-0.323348
24.1752	-0.646959
24.1949	-0.571797
24.2145	2.02824
24.2342	-0.218395
24.2539	-0.410642
24.2736	-0.0436884
24.2932	0.357654
24.3129	2.4072
24.3326	-0.551165
24.3522	0.0241026
24.3719	-0.0371655
24.3916	-0.35754
24.4113	-0.543419
24.4309	-0.283788
24.4506	-0.245838
24.4703	-0.267157
24.49	0.0238217
24.5096	2.70085
24.5293	2.3385
24.549	1.26644
24.5687	0.331723
24.5883	0.289897
24.608	0.892953
24.6277	0.434937
24.6473	2.76118
24.667	0.853335
24.6867	0.0230651
24.7064	-0.300356
24.726	-0.152295
24.7457	-0.0222192
24.7654	-0.295446
24.7851	-0.241189
24.8047	2.00576
24.8244	0.601328
24.8441	0.721909
24.8638	-0.950981
24.8834	-0.829041
24.9031	0.714319
24.9228	-0.62581
24.9424	-0.17859
24.9621	-0.705249
24.9818	-0.60882
25.0015	-0.330683
25.0211	6.4751
25.0408	-0.725693
25.0605	-0.175798
25.0802	0.486319
25.0998	0.0447359
25.1195	1.54279
25.1392	-0.0899045
25.1589	-0.344862
25.1785	-0.332741
25.1982	-0.0413012
25.2179	-0.522276
25.2375	-0.232755
25.2572	0.37331
25.2769	-0.551697
25.2966	-0.36691
25.3162	0.0867697
25.3359	-1.01437
25.3556	22.6319
25.3753	0.867717
25.3949	-0.268411
25.4146	0.250288
25.4343	1.24795
25.454	1.49303
25.4736	0.0437145
25.4933	1.27721
25.513	31.8967
25.5326	7.21921
25.5523	1.03333
25.572	-0.416594
25.5917	0.914821
25.6113	1.14186
25.631	4.20558
25.6507	3.41036
25.6704	1.18975
25.69	0.594863
25.7097	8.17155
25.7294	1.59501
25.7491	0.749031
25.7687	-0.336588
25.7884	0.0239099
25.8081	1.73979
25.8277	16.3543
25.8474	-0.207244
25.8671	-0.677519
25.8868	-0.853875
25.9064	-0.0235181
25.9261	0.534281
25.9458	-0.138386
25.9655	1.16594
25.9851	0.398389
26.0048	-0.203775
26.0245	0.520214
26.0442	-0.362588
26.0638	0.178693
26.0835	0.238342
26.1032	0.26158
26.1228	0.427967
26.1425	0.00979083
26.1622	-0.6184
26.1819	1.53457
26.2015	0.12034
26.2212	0.216343
26.2409	0.269717
26.2606	-0.291521
26.2802	-0.367522
26.2999	8.15845
26.3196	0.351875
26.3393	3.23472
26.3589	-0.781875
26.3786	5.24439
26.3983	-0.448819
26.4179	0.704969
26.4376	0.398361
26.4573	-0.478682
26.477	0.130715
26.4966	-0.158351
26.5163	-0.244398
26.536	-0.675351
26.5557	0.58577
26.5753	-0.541155
26.595	0.0678983
26.6147	-0.196222
26.6344	-0.469692
26.654	-0.367973
26.6737	1.87128
26.6934	-0.698944
26.713	-0.0677994
26.7327	-0.0264701
26.7524	-0.293327
26.7721	0.162924
26.7917	-0.0501552
26.8114	0.237183
26.8311	0.168562
26.8508	0.537899
26.8704	-0.50731
26.8901	-0.118422
26.9098	-0.00705594
26.9295	0.540779
26.9491	-0.105749
26.9688	-0.748592
26.9885	40.0104
27.0081	0.0725915
27.0278	-0.0510499
27.0475	0.355376
27.0672	-0.205815
27.0868	0.295844
27.1065	1.42995
27.1262	2.72423
27.1459	3.03628
27.1655	2.26374
27.1852	1.56577
27.2049	-0.693982
27.2246	-0.1243
27.2442	0.367275
27.2639	0.0152643
27.2836	-1.24387
27.3032	0.501157
27.3229	1.80336
27.3426	-0.0652999
27.3623	0.195111
27.3819	0.470429
27.4016	0.109542
27.4213	0.173914
27.441	1.89331
27.4606	0.394273
27.4803	0.11518
27.5	0.0891614
27.5197	-0.712482
27.5393	-0.280899
27.559	1.34435
27.5787	-0.656206
27.5983	-0.716682
27.618	0.562883
27.6377	-0.702187
27.6574	-0.283462
27.677	0.81875
27.6967	-0.288301
27.7164	-0.100082
27.7361	-0.347757
27.7557	-0.717761
27.7754	-0.25438
27.7951	-0.516867
27.8148	-0.38549
27.8344	40.4803
27.8541	0.1916
27.8738	-0.0890199
27.8934	-0.490515
27.9131	-0.0597253
27.9328	-0.653824
27.9525	0.108882
27.9721	-0.24947
27.9918	0.0370141
28.0115	-0.350598
28.0312	0.15858
28.0508	-0.970159
28.0705	-0.708368
28.0902	0.361905
28.1099	1.35007
28.1295	-0.125689
28.1492	0.126047
28.1689	0.545894
28.1885	-0.109513
28.2082	0.456259
28.2279	-0.881411
28.2476	0.67904
28.2672	0.328813
28.2869	-0.138586
28.3066	-0.217606
28.3263	-0.0830476
28.3459	-0.509166
28.3656	0.204738
28.3853	-0.294476
28.405	-0.229178
28.4246	-0.370291
28.4443	2.20089
28.464	0.607814
28.4836	0.448507
28.5033	0.227057
28.523	-0.380231
28.5427	0.469574
28.5623	-0.598768
28.582	-0.495485
28.6017	-0.17251
28.6214	0.561729
28.641	-0.470838
28.6607	-0.381215
28.6804	0.25582
28.7001	-0.0954774
28.7197	14.5087
28.7394	0.377767
28.7591	-0.00704107
28.7787	0.103761
28.7984	0.771108
28.8181	-0.102029
28.8378	-0.323315
28.8574	0.426799
28.8771	-0.382597
28.8968	-0.180176
28.9165	2.93914
28.9361	0.0712441
28.9558	-0.478273
28.9755	-0.287557
28.9952	-0.458417
29.0148	-0.100078
29.0345	-0.286843
29.0542	-0.383346
29.0738	0.557967
29.0935	0.354249
29.1132	0.267038
29.1329	1.31003
29.1525	-0.0347206
29.1722	-0.404386
29.1919	-0.766064
29.2116	0.758077
29.2312	-0.112716
29.2509	-0.0747032
29.2706	0.0274493
29.2903	-0.445943
29.3099	-0.26092
29.3296	0.387333
29.3493	-0.293361
29.3689	-0.368488
29.3886	-0.100013
29.4083	-0.821357
29.428	0.45281
29.4476	-0.0857097
29.4673	-0.144131
29.487	1.34874
29.5067	0.511983
29.5263	-0.713904
29.546	-0.345663
29.5657	0.625554
29.5854	2.44395
29.605	-0.0185282
29.6247	1.01072
29.6444	2.16698
29.664	0.0440751
29.6837	-0.0410927
29.7034	-0.816517
29.7231	-0.364308
29.7427	0.415767
29.7624	0.58696
29.7821	1.95491
29.8018	0.0437483
29.8214	-0.0661069
29.8411	-0.140731
29.8608	-0.150505
29.8805	-0.162992
29.9001	-0.192526
29.9198	0.514624
29.9395	2.65341
29.9591	9.82133
29.9788	0.60196
29.9985	-0.534489
30.0182	32.5539
30.0378	53.9019
30.0575	23.054
30.0772	0.337739
30.0969	0.016648
30.1165	-0.297729
30.1362	0.836434
30.1559	-0.114825
30.1756	-0.539362
30.1952	0.468278
30.2149	0.158366
30.2346	-1.06305
30.2542	-0.482831
30.2739	0.517724
30.2936	1.03565
30.3133	-0.480152
30.3329	0.252221
30.3526	-0.183569
30.3723	-0.224629
30.392	-0.249477
30.4116	-0.241459
30.4313	0.537254
30.451	0.2955
30.4707	-0.822949
30.4903	-0.383046
30.51	1.13112
30.5297	0.381857
30.5493	1.64149
30.569	0.221044
30.5887	-0.19613
30.6084	0.315695
30.628	0.0298842
30.6477	-0.490627
30.6674	0.648941
30.6871	0.819537
30.7067	-0.0477336
30.7264	-0.308211
30.7461	0.398395
30.7658	-0.119923
30.7854	0.0325509
30.8051	8.60027
30.8248	-0.434821
30.8444	1.78308
30.8641	6.18754
30.8838	0.12442
30.9035	-0.785449
30.9231	0.116752
30.9428	0.238286
30.9625	-0.755997
30.9822	0.530417
31.0018	0.345874
31.0215	-0.466959
31.0412	0.348424
31.0609	0.960191
31.0805	0.247171
31.1002	2.27147
31.1199	0.0679628
31.1395	0.347638
31.1592	0.415216
31.1789	-0.810744
31.1986	-0.00261529
31.2182	-0.687161
31.2379	0.553853
31.2576	-0.370622
31.2773	-0.21224
31.2969	-0.320044
31.3166	2.04445
31.3363	0.347468
31.356	-0.259239
31.3756	-0.0570392
31.3953	1.07267
31.415	-0.0849282
31.4346	-0.204125
31.4543	0.0502139
31.474	0.709404
31.4937	0.099335
31.5133	0.572574
31.533	-0.208066
31.5527	0.319842
31.5724	-0.0531636
31.592	-1.11698
31.6117	-0.439881
31.6314	0.189375
31.6511	-0.639948
31.6707	-0.423413
31.6904	0.261418
31.7101	-0.651217
31.7297	0.0523455
31.7494	-0.173532
31.7691	-0.30963
31.7888	0.0138877
31.8084	0.190351
31.8281	-0.2759
31.8478	-0.321994
31.8675	0.941186
31.8871	-0.318756
31.9068	-0.423911
31.9265	0.202756
31.9462	-0.142027
31.9658	-0.125352
31.9855	0.0118423
32.0052	0.115513
32.0248	-0.785411
32.0445	-0.207529
32.0642	-0.447361
32.0839	-0.539597
32.1035	0.935876
32.1232	0.0588367
32.1429	-0.138246
32.1626	0.22823
32.1822	-0.381634
32.2019	-0.234224
32.2216	0.0549287
32.2413	-0.203716
32.2609	-0.361221
32.2806	0.0981901
32.3003	0.163689
32.3199	-0.600957
32.3396	0.820301
32.3593	2.99985
32.379	0.206663
32.3986	0.949306
32.4183	-0.0544008
32.438	0.339198
32.4577	-0.336488
32.4773	-0.539564
32.497	-0.0225779
32.5167	1.33049
32.5364	0.311752
32.556	-0.733852
32.5757	0.318288
32.5954	1.41727
32.615	-0.205285
32.6347	-0.531516
32.6544	-0.216176
32.6741	-0.349496
32.6937	0.0185568
32.7134	-1.10788
32.7331	-0.0509384
32.7528	1.01301
32.7724	1.22877
32.7921	-0.489852
32.8118	0.0855067
32.8315	-0.470021
32.8511	-0.296262
32.8708	0.191243
32.8905	-0.868905
32.9101	0.0854891
32.9298	0.245816
32.9495	0.721823
32.9692	0.292159
32.9888	0.10357
33.0085	-0.720537
33.0282	0.0908579
33.0479	1.51295
33.0675	0.434979
33.0872	0.0549679
33.1069	0.324703
33.1266	4.78583
33.1462	0.142786
33.1659	0.0982258
33.1856	-0.485259
33.2052	-0.103634
33.2249	0.188245
33.2446	0.640913
33.2643	-0.291364
33.2839	0.19978
33.3036	-0.486325
33.3233	0.170786
33.343	-0.299893
33.3626	0.107634
33.3823	-0.359047
33.402	0.374031
33.4217	-0.19583
33.4413	0.0523662
33.461	0.0997443
33.4807	-0.571693
33.5003	-0.591371
33.52	1.32944
33.5397	1.49676
33.5594	5.49197
33.579	0.504375
33.5987	0.184634
33.6184	0.270259
33.6381	0.193903
33.6577	-0.221525
33.6774	-0.165378
33.6971	0.178605
33.7168	4.38589
33.7364	2.54168
33.7561	3.41324
33.7758	2.2183
33.7954	1.36462
33.8151	1.16573
33.8348	-0.00426761
33.8545	0.499912
33.8741	10.2115
33.8938	13.3785
33.9135	0.911359
33.9332	1.59483
33.9528	1.14204
33.9725	-0.370598
33.9922	-0.121652
34.0119	-0.604642
34.0315	0.0237627
34.0512	0.582288
34.0709	0.341255
34.0905	0.438572
34.1102	-0.757142
34.1299	0.0725506
34.1496	0.11348
34.1692	0.390742
34.1889	-0.170312
34.2086	-0.240602
34.2283	-0.283038
34.2479	0.0398597
34.2676	-0.380886
34.2873	-0.0495933
34.307	-0.268385
34.3266	10.6745
34.3463	0.741297
34.366	-0.120349
34.3856	-0.341111
34.4053	0.205809
34.425	-0.120563
34.4447	-0.0270065
34.4643	0.84278
34.484	2.28478
34.5037	0.403093
34.5234	0.320752
34.543	0.563427
34.5627	-0.404791
34.5824	0.390641
34.6021	-0.311804
34.6217	-0.205401
34.6414	0.0568358
34.6611	-0.00450389
34.6807	-0.0529952
34.7004	0.0917641
34.7201	-0.270053
34.7398	-0.481964
34.7594	-0.194174
34.7791	-0.187215
34.7988	0.3279
34.8185	1.11914
34.8381	32.8509
34.8578	0.250031
34.8775	1.26539
34.8972	0.646831
34.9168	0.152448
34.9365	0.575654
34.9562	0.690695
34.9758	-0.102207
34.9955	0.265643
35.0152	0.113533
35.0349	-0.0359755
35.0545	0.416186
35.0742	-0.0702045
35.0939	0.950412
35.1136	-0.109956
35.1332	0.0823197
35.1529	-0.144607
35.1726	-0.198817
35.1923	0.18068
35.2119	0.253901
35.2316	135.828
35.2513	-0.0803045
35.2709	-0.391246
35.2906	0.345776
35.3103	0.423188
35.33	1.17532
35.3496	4.40172
35.3693	18.5272
35.389	0.809656
35.4087	0.543163
35.4283	1.23985
35.448	-0.177599
35.4677	0.273133
35.4874	0.70765
35.507	-0.0640893
35.5267	5.45215
35.5464	0.316034
35.566	-0.583746
35.5857	0.846312
35.6054	0.956682
35.6251	0.189426
35.6447	0.382108
35.6644	1.57203
35.6841	0.0412064
35.7038	-0.476701
35.7234	0.134494
35.7431	0.274116
35.7628	0.171602
35.7825	0.427132
35.8021	0.218926
35.8218	0.387048
35.8415	-0.422417
35.8611	0.167107
35.8808	0.270251
35.9005	-0.0420041
35.9202	2.59105
35.9398	1.1089
35.9595	0.092428
35.9792	0.303156
35.9989	0.469441
36.0185	0.962359
36.0382	-0.224128
36.0579	0.403039
36.0776	-0.801874
36.0972	-0.48588
36.1169	0.728781
36.1366	-0.217809
36.1562	0.22484
36.1759	0.283768
36.1956	0.035181
36.2153	0.28268
36.2349	0.22463
36.2546	0.388467
36.2743	0.22389
36.294	-0.145987
36.3136	-0.0161084
36.3333	0.837146
36.353	0.937268
36.3727	0.113573
36.3923	-0.182612
36.412	2.15556
36.4317	2.52854
36.4513	0.673414
36.471	0.796602
36.4907	0.0931383
36.5104	0.44151
36.53	-0.133015
36.5497	0.513461
36.5694	0.253184
36.5891	0.688106
36.6087	5.35655
36.6284	0.148132
36.6481	0.37604
36.6678	-0.223124
36.6874	0.0349571
36.7071	0.768836
36.7268	0.163811
36.7464	-0.0121907
36.7661	-0.229394
36.7858	0.0710144
36.8055	0.236223
36.8251	-0.308249
36.8448	16.6932
36.8645	0.679791
36.8842	-0.412811
36.9038	-0.102331
36.9235	0.253278
36.9432	-0.158267
36.9629	0.334867
36.9825	-0.491395
37.0022	-0.701954
37.0219	0.401793
37.0415	0.199422
37.0612	-0.0203286
37.0809	0.873563
37.1006	-0.704275
37.1202	0.766794
37.1399	0.0461412
37.1596	-0.266915
37.1793	0.441614
37.1989	-0.139341
37.2186	-0.485052
37.2383	-0.11965
37.258	-0.229319
37.2776	0.574628
37.2973	0.316252
37.317	-0.401487
37.3366	0.108286
37.3563	0.525836
37.376	0.123107
37.3957	0.780528
37.4153	-0.141908
37.435	-0.0238361
37.4547	0.0325885
37.4744	0.165661
37.494	0.332493
37.5137	-0.478135
37.5334	-0.395008
37.5531	0.399911
37.5727	-0.651152
37.5924	1.71333
37.6121	2.20557
37.6317	9.76976
37.6514	0.0125691
37.6711	0.658706
37.6908	-0.481076
37.7104	0.10015
37.7301	-0.333945
37.7498	0.0318769
37.7695	0.594995
37.7891	0.234808
37.8088	0.785101
37.8285	-0.339394
37.8482	-0.155843
37.8678	3.03592
37.8875	0.263672
37.9072	-0.0631763
37.9268	0.0595676
37.9465	0.125479
37.9662	-0.358909
37.9859	-0.440019
38.0055	0.178125
38.0252	-0.0271762
38.0449	0.296692
38.0646	0.67924
38.0842	0.981415
38.1039	0.00813685
38.1236	0.930055
38.1433	0.68105
38.1629	0.319569
38.1826	0.0210117
38.2023	0.046629
38.2219	2.34916
38.2416	1.58986
38.2613	0.275113
38.281	0.371717
38.3006	0.102646
38.3203	-0.0930458
38.34	1.52432
38.3597	0.351402
38.3793	0.510019
38.399	0.306483
38.4187	0.39458
38.4384	-0.406228
38.458	0.482922
38.4777	0.107498
38.4974	0.150318
38.517	-0.0402644
38.5367	-0.988429
38.5564	0.262351
38.5761	2.38556
38.5957	0.18853
38.6154	0.720037
38.6351	0.165822
38.6548	1.86012
38.6744	0.677605
38.6941	-0.222709
38.7138	-0.457519
38.7335	0.758327
38.7531	0.550472
38.7728	0.152512
38.7925	-0.93185
38.8121	0.340412
38.8318	1.39258
38.8515	0.251029
38.8712	-0.143127
38.8908	0.508379
38.9105	-0.559294
38.9302	0.219198
38.9499	0.378197
38.9695	-0.473034
38.9892	-0.152684
39.0089	0.959549
39.0286	0.528471
39.0482	-0.0937725
39.0679	2.59731
39.0876	-0.379495
39.1072	-0.701507
39.1269	0.285356
39.1466	0.387737
39.1663	1.08683
39.1859	1.74103
39.2056	0.0977921
39.2253	0.807387
39.245	0.778116
39.2646	0.8446
39.2843	-0.252698
39.304	-0.438339
39.3237	-0.209416
39.3433	-0.399038
39.363	30.7311
39.3827	0.135297
39.4023	2.66788
39.422	-0.0657968
39.4417	0.611049
39.4614	-0.411487
39.481	0.0955902
39.5007	0.244758
39.5204	4.86981
39.5401	0.911995
39.5597	-0.254513
39.5794	-0.360465
39.5991	0.426719
39.6188	-0.464895
39.6384	0.198514
39.6581	0.0442963
39.6778	-0.263952
39.6974	0.548675
39.7171	-0.234379
39.7368	0.121741
39.7565	-0.991296
39.7761	-0.687294
39.7958	0.209703
39.8155	-0.708644
39.8352	-0.124476
39.8548	0.245988
39.8745	0.457021
39.8942	0.135965
39.9139	0.341118
39.9335	0.0398018
39.9532	0.0390063
39.9729	0.287344
39.9925	0.188314
40.0122	1.11417
40.0319	-0.385137
40.0516	0.500061
40.0712	-0.0231942
40.0909	-0.146677
40.1106	0.109677
40.1303	-0.0891701
40.1499	-0.188895
40.1696	-0.49395
40.1893	-0.542628
40.209	0.517586
40.2286	3.49205
40.2483	-0.141511
40.268	12.1521
[truncated: 1,004 more rows]

## Sheet: data Fig S16C
data for Fig S16C
Current traces				Histogram
Time (s)	Conductance (pS)			bin edge (pS)	probability density (1/pS)
1	0.678298			-17.5	0
1.01967	0.724839			-12.5	0
1.03935	0.964646			-7.5	0
1.05902	0.324157			-2.5	0.188271
1.07869	0.509805			2.5	0.00653116
1.09837	0.454272			7.5	0.00219927
1.11804	0.404357			12.5	0.0005998
1.13771	2.20673			17.5	0
1.15739	0.2891			22.5	0.000333222
1.17706	4.41379			27.5	0.000266578
1.19673	5.21552			32.5	0
1.21641	0.7409			37.5	0.000133289
1.23608	0.346486			42.5	6.66445e-05
1.25575	0.571793			47.5	6.66445e-05
1.27543	0.0546808			52.5	0
1.2951	0.274618			57.5	6.66445e-05
1.31477	0.393336			62.5	0.000133289
1.33445	0.527677			67.5	0
1.35412	-0.0195563			72.5	6.66445e-05
1.37379	0.402835			77.5	0.000133289
1.39347	0.464224			82.5	0
1.41314	-0.179221			87.5	6.66445e-05
1.43281	0.384609			92.5	6.66445e-05
1.45249	0.39607			97.5	0
1.47216	0.506558			102.5	0.000133289
1.49183	0.229071			107.5	6.66445e-05
1.51151	0.284849			112.5	0.000133289
1.53118	0.308028			117.5	0
1.55085	0.261086			122.5	0
1.57053	0.540419			127.5	0
1.5902	0.768558			132.5	0
1.60987	0.0372308			137.5	0
1.62955	0.8538			142.5	0
1.64922	0.352882			147.5	0
1.66889	0.807738			152.5	0
1.68857	0.31396			157.5	0
1.70824	0.978343			162.5	0
1.72791	0.514581			167.5	0
1.74759	0.748191			172.5	6.66445e-05
1.76726	0.0979576			177.5	0
1.78693	0.16546			182.5	0
1.80661	0.069783			187.5	0
1.82628	1.02999			192.5	0
1.84595	0.305865			197.5	0
1.86563	0.23221
1.8853	0.200996
1.90497	0.383252
1.92465	0.398492
1.94432	0.299712
1.96399	0.971361
1.98367	-0.376883
2.00334	0.15249
2.02301	0.187004
2.04269	0.377501
2.06236	0.535076
2.08203	0.927286
2.10171	0.668461
2.12138	0.769492
2.14105	0.411903
2.16073	0.712646
2.1804	0.83606
2.20007	0.232312
2.21975	0.714799
2.23942	-0.25192
2.25909	0.387904
2.27877	0.85725
2.29844	0.568457
2.31811	0.672685
2.33779	0.730028
2.35746	0.492662
2.37713	0.793799
2.39681	0.514876
2.41648	0.151369
2.43615	0.81705
2.45583	0.693715
2.4755	0.299291
2.49517	0.0769191
2.51485	0.685625
2.53452	0.736979
2.55419	0.664839
2.57387	0.164564
2.59354	0.652423
2.61321	0.326446
2.63289	0.474238
2.65256	5.14019
2.67223	0.175924
2.69191	0.270795
2.71158	0.517188
2.73125	0.201204
2.75093	0.276398
2.7706	0.175182
2.79027	0.737008
2.80995	0.649748
2.82962	0.159702
2.84929	2.39036
2.86897	0.399428
2.88864	0.635803
2.90831	0.558678
2.92799	0.24512
2.94766	0.378816
2.96733	0.631356
2.98701	0.333606
3.00668	0.143556
3.02635	0.175604
3.04603	0.519787
3.0657	0.0530746
3.08537	1.09486
3.10505	0.837799
3.12472	0.708251
3.14439	0.261399
3.16407	0.197359
3.18374	0.825834
3.20341	1.02591
3.22309	0.442388
3.24276	0.35583
3.26243	0.128502
3.28211	0.324637
3.30178	-0.00830557
3.32145	0.456954
3.34113	0.671209
3.3608	0.587797
3.38047	-0.174612
3.40015	0.480509
3.41982	0.0779538
3.43949	0.530341
3.45917	0.296487
3.47884	0.0632031
3.49851	0.0475876
3.51819	-0.176072
3.53786	-0.0754955
3.55753	0.150631
3.57721	0.386763
3.59688	0.0852888
3.61655	0.630836
3.63623	1.24428
3.6559	0.456906
3.67557	0.506283
3.69525	1.07485
3.71492	0.239351
3.73459	0.592416
3.75427	0.212561
3.77394	-0.0638725
3.79361	1.01313
3.81329	0.814139
3.83296	0.417546
3.85263	0.24043
3.87231	0.346906
3.89198	0.743363
3.91165	0.123995
3.93133	1.10803
3.951	-0.138352
3.97067	0.505182
3.99035	-0.367288
4.01002	0.510905
4.02969	0.149569
4.04937	0.357071
4.06904	3.24363
4.08871	0.407778
4.10839	0.205089
4.12806	0.207605
4.14773	0.299766
4.16741	0.861175
4.18708	0.67555
4.20675	0.396133
4.22643	1.20444
4.2461	4.78788
4.26577	3.53012
4.28545	0.758174
4.30512	0.376433
4.32479	0.184601
4.34447	0.695792
4.36414	-0.0238312
4.38381	0.346507
4.40349	0.197665
4.42316	0.489029
4.44283	0.262737
4.46251	0.0865262
4.48218	0.489485
4.50185	0.370715
4.52153	0.645651
4.5412	0.0995598
4.56087	-0.440812
4.58055	0.685148
4.60022	0.389035
4.61989	0.17747
4.63957	0.297973
4.65924	0.861134
4.67891	0.0855891
4.69859	0.39387
4.71826	0.678771
4.73793	0.416891
4.75761	0.56956
4.77728	0.249513
4.79695	0.215852
4.81663	0.24337
4.8363	0.358266
4.85597	0.101674
4.87565	0.889492
4.89532	0.408268
4.91499	0.775186
4.93467	0.386543
4.95434	0.551944
4.97401	0.163568
4.99369	0.330682
5.01336	0.90534
5.03303	0.733272
5.05271	-0.178668
5.07238	0.756388
5.09205	0.931429
5.11173	-0.0763556
5.1314	0.379135
5.15107	0.1014
5.17075	0.405831
5.19042	0.827193
5.21009	0.326154
5.22977	0.0617625
5.24944	1.00102
5.26911	0.530934
5.28879	0.474649
5.30846	0.40318
5.32813	0.784319
5.34781	0.123609
5.36748	-0.107639
5.38715	-0.0335332
5.40683	0.126612
5.4265	0.499003
5.44617	0.838578
5.46585	0.677295
5.48552	0.741553
5.50519	0.81329
5.52487	-0.0902837
5.54454	0.391104
5.56421	0.635272
5.58389	-0.0717373
5.60356	0.343637
5.62323	0.346974
5.64291	0.554906
5.66258	0.755673
5.68225	0.317811
5.70193	0.367937
5.7216	-0.173993
5.74127	0.371533
5.76095	0.750507
5.78062	0.513468
5.80029	0.45837
5.81997	0.560719
5.83964	0.353054
5.85931	0.152178
5.87899	0.179388
5.89866	0.299655
5.91833	0.615936
5.93801	0.512276
5.95768	0.295215
5.97735	0.836018
5.99703	0.541472
6.0167	0.00696576
6.03637	9.80082
6.05605	-0.201931
6.07572	0.757841
6.09539	0.303902
6.11507	0.359615
6.13474	0.146714
6.15441	0.375493
6.17409	0.607091
6.19376	0.253218
6.21343	0.679243
6.23311	0.630912
6.25278	0.468676
6.27245	0.643642
6.29213	0.237985
6.3118	0.259865
6.33147	0.322012
6.35115	0.446348
6.37082	0.48896
6.39049	0.458355
6.41017	0.734424
6.42984	0.356816
6.44951	0.656251
6.46919	0.617744
6.48886	0.137818
6.50853	0.310615
6.52821	1.18459
6.54788	0.315766
6.56755	0.892539
6.58723	0.614435
6.6069	-0.263221
6.62657	0.688562
6.64625	0.624549
6.66592	0.421382
6.68559	0.303855
6.70527	0.464547
6.72494	0.3052
6.74461	0.671624
6.76429	0.51993
6.78396	0.317214
6.80363	1.46717
6.82331	0.873263
6.84298	5.41217
6.86265	-0.0857637
6.88233	0.900444
6.902	0.466539
6.92167	1.02265
6.94135	0.989053
6.96102	0.0246502
6.98069	0.127363
7.00037	0.316503
7.02004	0.281605
7.03971	0.424465
7.05939	0.441437
7.07906	0.39293
7.09873	0.802891
7.11841	0.640431
7.13808	0.831718
7.15775	0.544446
7.17743	0.46486
7.1971	0.964846
7.21677	0.339561
7.23645	0.613751
7.25612	0.282979
7.27579	0.862452
7.29547	0.658879
7.31514	0.127978
7.33481	0.346257
7.35449	0.496201
7.37416	0.157292
7.39383	0.663102
7.41351	0.198052
7.43318	0.509663
7.45285	0.738534
7.47253	0.33538
7.4922	0.369004
7.51187	0.63093
7.53155	0.902073
7.55122	0.641922
7.57089	0.340763
7.59057	1.06352
7.61024	0.651734
7.62991	0.80872
7.64959	-0.687594
7.66926	0.778048
7.68893	0.531469
7.70861	0.779749
7.72828	0.582478
7.74795	1.66689
7.76763	0.495826
7.7873	0.312691
7.80697	0.462021
7.82665	0.061169
7.84632	0.121489
7.86599	0.745949
7.88567	0.41677
7.90534	0.70369
7.92501	0.463579
7.94469	0.337829
7.96436	0.315226
7.98403	0.43702
8.00371	0.154327
8.02338	0.0633035
8.04305	-0.0169102
8.06273	0.605508
8.0824	-0.370818
8.10207	0.897547
8.12175	0.0663825
8.14142	-0.123672
8.16109	0.364902
8.18077	0.473042
8.20044	0.257884
8.22011	1.08931
8.23979	-0.0835421
8.25946	0.190462
8.27913	-0.130538
8.29881	1.08092
8.31848	-0.148615
8.33815	0.738143
8.35783	0.497749
8.3775	0.205066
8.39717	2.14287
8.41685	-0.202362
8.43652	0.155952
8.45619	0.572332
8.47587	0.0329402
8.49554	0.555331
8.51521	0.442161
8.53489	0.420075
8.55456	0.427874
8.57423	0.0271547
8.59391	0.492007
8.61358	0.802144
8.63325	0.00338204
8.65293	0.540655
8.6726	0.539776
8.69227	0.282711
8.71195	0.345677
8.73162	0.200393
8.75129	0.275344
8.77097	-0.090418
8.79064	0.228525
8.81031	0.455243
8.82999	0.164702
8.84966	-0.395167
8.86933	0.546172
8.88901	0.354289
8.90868	0.276689
8.92835	0.127721
8.94803	0.698808
8.9677	-0.0239221
8.98737	0.21821
9.00705	0.538377
9.02672	0.415403
9.04639	0.478832
9.06607	-0.207944
9.08574	0.737042
9.10541	0.444727
9.12509	0.306616
9.14476	0.0560381
9.16443	7.05606
9.18411	0.585301
9.20378	0.324357
9.22345	0.251442
9.24313	0.257599
9.2628	-0.0783435
9.28247	0.611963
9.30215	0.251534
9.32182	0.156483
9.34149	0.150176
9.36117	0.710012
9.38084	0.554176
9.40051	0.0117693
9.42019	0.697537
9.43986	0.867964
9.45953	0.89079
9.47921	1.85031
9.49888	0.585804
9.51855	-0.350902
9.53823	0.783361
9.5579	0.20688
9.57757	0.218506
9.59725	-0.0472284
9.61692	0.550998
9.63659	0.218519
9.65627	-0.105951
9.67594	1.26689
9.69561	9.72335
9.71529	0.170589
9.73496	0.073629
9.75463	0.969371
9.77431	0.0466467
9.79398	0.848891
9.81365	0.734835
9.83333	0.209364
9.853	0.36683
9.87267	0.58097
9.89235	0.181908
9.91202	0.0426809
9.93169	0.0952534
9.95137	0.993455
9.97104	0.795307
9.99071	0.347569
10.0104	0.560983
10.0301	0.274545
10.0497	0.193175
10.0694	0.838198
10.0891	0.587713
10.1088	0.161859
10.1284	0.323601
10.1481	0.152208
10.1678	0.0427951
10.1874	0.0643933
10.2071	0.431632
10.2268	0.353974
10.2465	0.454299
10.2661	0.468288
10.2858	0.144255
10.3055	0.472702
10.3252	0.448073
10.3448	0.0182883
10.3645	39.148
10.3842	0.960821
10.4039	0.599686
10.4235	2.5524
10.4432	0.225523
10.4629	0.420149
10.4825	0.885396
10.5022	0.237618
10.5219	-0.0651667
10.5416	0.472635
10.5612	0.741557
10.5809	0.182831
10.6006	1.35427
10.6203	0.429656
10.6399	0.402007
10.6596	0.45964
10.6793	0.77739
10.699	0.470971
10.7186	0.624786
10.7383	0.311151
10.758	0.851747
10.7776	-0.046927
10.7973	0.542224
10.817	0.991181
10.8367	0.778446
10.8563	1.00406
10.876	0.00127269
10.8957	0.577079
10.9154	0.935072
10.935	0.0477126
10.9547	0.626762
10.9744	0.558774
10.9941	0.464905
11.0137	0.515745
11.0334	0.13868
11.0531	0.426092
11.0727	-0.0979974
11.0924	0.392681
11.1121	0.481774
11.1318	-0.418184
11.1514	0.239112
11.1711	10.9728
11.1908	0.347768
11.2105	0.602306
11.2301	1.4967
11.2498	0.0906652
11.2695	5.22775
11.2892	0.629824
11.3088	0.718026
11.3285	0.950552
11.3482	2.49387
11.3678	0.435039
11.3875	2.39914
11.4072	0.31213
11.4269	0.682077
11.4465	0.52426
11.4662	0.395199
11.4859	0.382738
11.5056	0.774922
11.5252	0.684162
11.5449	1.00143
11.5646	-0.239924
11.5843	0.574385
11.6039	0.312281
11.6236	0.812724
11.6433	0.816784
11.6629	0.652329
11.6826	0.403668
11.7023	0.134241
11.722	0.487733
11.7416	0.244052
11.7613	0.765638
11.781	0.115763
11.8007	1.166
11.8203	1.05004
11.84	1.81625
11.8597	0.648404
11.8794	4.37377
11.899	0.133668
11.9187	0.470464
11.9384	0.483721
11.958	0.731688
11.9777	0.811711
11.9974	15.6638
12.0171	0.484446
12.0367	0.812295
12.0564	0.83173
12.0761	0.420788
12.0958	0.734739
12.1154	0.627956
12.1351	0.396329
12.1548	0.625042
12.1745	0.550597
12.1941	0.635369
12.2138	0.136072
12.2335	0.0916137
12.2531	0.93563
12.2728	0.284745
12.2925	0.288398
12.3122	0.789588
12.3318	0.0310925
12.3515	0.568306
12.3712	0.644573
12.3909	-0.0246193
12.4105	0.337533
12.4302	0.258173
12.4499	0.227916
12.4696	0.117659
12.4892	0.725316
12.5089	0.487405
12.5286	0.608798
12.5482	-0.0749814
12.5679	0.756077
12.5876	0.223155
12.6073	0.598622
12.6269	0.576481
12.6466	1.09686
12.6663	0.612392
12.686	0.0813421
12.7056	-0.0111362
12.7253	0.0425261
12.745	0.349953
12.7647	0.286442
12.7843	-0.252603
12.804	0.563738
12.8237	0.963773
12.8433	3.162
12.863	0.595014
12.8827	0.135773
12.9024	0.372773
12.922	0.380431
12.9417	0.433798
12.9614	1.14882
12.9811	0.41651
13.0007	0.750097
13.0204	0.15696
13.0401	0.129705
13.0598	1.06277
13.0794	0.138439
13.0991	0.286217
13.1188	0.551306
13.1384	0.401933
13.1581	0.507114
13.1778	0.211614
13.1975	0.308286
13.2171	0.53319
13.2368	0.788725
13.2565	0.608725
13.2762	0.64941
13.2958	0.90931
13.3155	0.730217
13.3352	0.119604
13.3549	4.68209
13.3745	1.42315
13.3942	0.334694
13.4139	0.198572
13.4335	0.230155
13.4532	0.0548705
13.4729	0.983293
13.4926	-0.058057
13.5122	0.588256
13.5319	0.250794
13.5516	0.545448
13.5713	0.479181
13.5909	0.24097
13.6106	0.651143
13.6303	0.501035
13.65	0.669706
13.6696	0.515658
13.6893	-0.274316
13.709	0.456292
13.7286	0.815181
13.7483	0.544098
13.768	0.597449
13.7877	1.63645
13.8073	3.93689
13.827	2.75244
13.8467	0.241194
13.8664	0.469497
13.886	0.429116
13.9057	0.325073
13.9254	0.443579
13.9451	0.0939771
13.9647	0.487593
13.9844	0.0456679
14.0041	0.268364
14.0237	0.862092
14.0434	0.437873
14.0631	0.621893
14.0828	0.334995
14.1024	0.696933
14.1221	0.638184
14.1418	0.434902
14.1615	0.509201
14.1811	0.353906
14.2008	0.315872
14.2205	-0.136613
14.2402	0.135361
14.2598	0.799236
14.2795	0.37832
14.2992	0.465573
14.3188	0.397722
14.3385	0.426056
14.3582	0.762721
14.3779	0.56202
14.3975	0.171219
14.4172	0.160821
14.4369	0.281552
14.4566	0.138949
14.4762	0.0841621
14.4959	0.529232
14.5156	-0.066934
14.5353	0.407082
14.5549	0.433326
14.5746	0.556503
14.5943	0.256028
14.6139	1.84437
14.6336	0.00303281
14.6533	0.548598
14.673	0.675732
14.6926	0.350402
14.7123	0.23644
14.732	0.644708
14.7517	0.605972
14.7713	0.603661
14.791	0.253375
14.8107	0.126138
14.8304	0.318899
14.85	0.267236
14.8697	1.00085
14.8894	0.445205
14.909	0.725811
14.9287	-0.0894559
14.9484	0.0365507
14.9681	0.674722
14.9877	-0.104363
15.0074	0.47443
15.0271	0.436595
15.0468	0.161743
15.0664	1.01337
15.0861	0.286807
15.1058	0.367658
15.1255	0.861958
15.1451	0.631505
15.1648	0.340958
15.1845	0.252725
15.2041	0.202451
15.2238	0.105662
15.2435	0.336323
15.2632	0.595011
15.2828	-0.131367
15.3025	-0.0330997
15.3222	0.573386
15.3419	0.708811
15.3615	0.21511
15.3812	0.723028
15.4009	0.623201
15.4206	0.376388
15.4402	0.577849
15.4599	3.54402
15.4796	0.0466337
15.4992	0.715507
15.5189	0.262901
15.5386	0.572228
15.5583	0.839361
15.5779	0.169869
15.5976	0.368118
15.6173	0.563313
15.637	0.643726
15.6566	0.443805
15.6763	0.619827
15.696	0.492918
15.7157	0.324741
15.7353	0.987566
15.755	0.553032
15.7747	-0.181438
15.7943	0.449846
15.814	0.599987
15.8337	0.543374
15.8534	0.641533
15.873	0.569184
15.8927	0.702084
15.9124	0.147398
15.9321	0.617809
15.9517	0.755832
15.9714	1.41334
15.9911	3.17154
16.0108	2.01415
16.0304	1.04186
16.0501	0.590846
16.0698	-0.125367
16.0894	0.170895
16.1091	0.69351
16.1288	0.241501
16.1485	0.0280662
16.1681	2.67541
16.1878	0.519176
16.2075	0.148574
16.2272	0.585214
16.2468	0.730646
16.2665	0.306571
16.2862	0.435985
16.3059	0.179413
16.3255	0.609291
16.3452	1.02783
16.3649	0.538171
16.3845	2.3152
16.4042	4.29182
16.4239	0.49973
16.4436	0.65727
16.4632	0.306127
16.4829	0.650733
16.5026	0.481393
16.5223	0.504589
16.5419	0.0169247
16.5616	0.191759
16.5813	0.536824
16.601	0.562167
16.6206	0.363633
16.6403	0.726372
16.66	0.435238
16.6796	0.360671
16.6993	0.123531
16.719	-0.119041
16.7387	0.0767839
16.7583	0.181971
16.778	0.439548
16.7977	0.10708
16.8174	0.182675
16.837	0.836631
16.8567	0.942002
16.8764	0.482372
16.8961	-0.150145
16.9157	0.166639
16.9354	0.213448
16.9551	0.365287
16.9747	0.502113
16.9944	0.362507
17.0141	0.972403
17.0338	1.15014
17.0534	0.743218
17.0731	0.741071
17.0928	0.497701
17.1125	0.661004
17.1321	0.709175
17.1518	0.606282
17.1715	0.877598
17.1912	0.165322
17.2108	1.00733
17.2305	0.734779
17.2502	0.611559
17.2698	0.335553
17.2895	0.0997053
17.3092	0.626184
17.3289	0.899581
17.3485	0.651718
17.3682	0.282206
17.3879	1.0214
17.4076	0.69449
17.4272	0.742602
17.4469	0.588721
17.4666	0.858242
17.4863	0.0431516
17.5059	0.61278
17.5256	0.16265
17.5453	0.400773
17.5649	1.03998
17.5846	1.54532
17.6043	0.32048
17.624	0.270863
17.6436	0.538172
17.6633	0.740275
17.683	0.806581
17.7027	0.370962
17.7223	0.599005
17.742	0.242761
17.7617	1.00928
17.7814	0.787221
17.801	0.223598
17.8207	0.69098
17.8404	0.565613
17.86	0.502896
17.8797	0.740744
17.8994	0.489532
17.9191	0.46641
17.9387	0.341323
17.9584	0.574301
17.9781	0.466148
17.9978	0.431593
18.0174	0.551655
18.0371	0.857017
18.0568	0.0670695
18.0765	0.472582
18.0961	0.219315
18.1158	0.782969
18.1355	0.663522
18.1551	0.231231
18.1748	0.449836
18.1945	2.0017
18.2142	0.993468
18.2338	0.762519
18.2535	0.200162
18.2732	0.241679
18.2929	0.0645532
18.3125	0.588942
18.3322	0.580677
18.3519	3.16828
18.3716	0.410563
18.3912	0.174756
18.4109	-0.128155
18.4306	0.0894032
18.4502	0.00220945
18.4699	0.465273
18.4896	0.515978
18.5093	0.0708107
18.5289	0.458396
18.5486	-0.119477
18.5683	0.202277
18.588	0.640522
18.6076	0.753853
18.6273	0.431611
18.647	2.07385
18.6667	0.450817
18.6863	2.35549
18.706	0.0618232
18.7257	0.375485
18.7453	2.26541
18.765	1.06735
18.7847	7.7804
18.8044	0.797757
18.824	0.155786
18.8437	0.566745
18.8634	0.486436
18.8831	-0.0393126
18.9027	0.604043
18.9224	0.595147
18.9421	0.0363659
18.9618	0.943054
18.9814	0.695615
19.0011	-0.0328565
19.0208	0.697312
19.0404	-0.00270905
19.0601	0.351855
19.0798	0.128604
19.0995	0.536838
19.1191	0.18897
19.1388	0.68783
19.1585	0.907239
19.1782	0.34199
19.1978	0.47917
19.2175	0.613661
19.2372	0.192299
19.2569	0.000172144
19.2765	0.137956
19.2962	0.761039
19.3159	0.263068
19.3355	0.124798
19.3552	0.538187
19.3749	-0.345214
19.3946	0.349022
19.4142	0.60635
19.4339	0.188052
19.4536	0.939
19.4733	0.254904
19.4929	1.00605
19.5126	0.582383
19.5323	-0.0988171
19.552	0.317166
19.5716	0.439405
19.5913	0.561791
19.611	0.433665
19.6306	7.19283
19.6503	1.51769
19.67	112.554
19.6897	2.15664
19.7093	2.33608
19.729	1.5342
19.7487	4.6076
19.7684	4.49003
19.788	3.29367
19.8077	0.00527492
19.8274	-0.0463081
19.8471	1.92227
19.8667	1.14415
19.8864	-0.227178
19.9061	1.07384
19.9257	0.877619
19.9454	3.30729
19.9651	7.22273
19.9848	3.21894
20.0044	0.433188
20.0241	0.857361
20.0438	1.11191
20.0635	0.20181
20.0831	0.707609
20.1028	0.263317
20.1225	0.158686
20.1422	0.548686
20.1618	0.37337
20.1815	-0.244574
20.2012	0.463418
20.2208	0.808422
20.2405	-0.107649
20.2602	0.344795
20.2799	0.151042
20.2995	0.328208
20.3192	2.32649
20.3389	0.509479
20.3586	0.325579
20.3782	0.181222
20.3979	0.886214
20.4176	0.815638
20.4373	1.13297
20.4569	2.60695
20.4766	0.43443
20.4963	0.717371
20.5159	0.3193
20.5356	-0.0502177
20.5553	0.297253
20.575	0.411977
20.5946	0.489778
20.6143	0.883195
20.634	0.52273
20.6537	0.482932
20.6733	0.526338
20.693	0.422809
20.7127	0.168717
20.7324	0.501831
20.752	-0.246683
20.7717	0.513883
20.7914	0.228602
20.811	0.426178
20.8307	-0.167968
20.8504	0.717112
20.8701	0.746769
20.8897	0.901387
20.9094	2.12177
20.9291	2.46793
20.9488	0.775891
20.9684	0.343493
20.9881	-0.163766
21.0078	0.367684
21.0275	0.16313
21.0471	-0.0160968
21.0668	0.392585
21.0865	0.445961
21.1061	0.478493
21.1258	0.731703
21.1455	0.331066
21.1652	0.316699
21.1848	0.705446
21.2045	0.152711
21.2242	0.653283
21.2439	0.379902
21.2635	3.0884
21.2832	0.828905
21.3029	0.347666
21.3226	0.796479
21.3422	0.449542
21.3619	0.587754
21.3816	0.897581
21.4012	0.260066
21.4209	0.411468
21.4406	0.178736
21.4603	0.599388
21.4799	11.2859
21.4996	12.5054
21.5193	0.13343
21.539	0.0663707
21.5586	0.351106
21.5783	0.758209
21.598	-0.233079
21.6177	0.711284
21.6373	0.300674
21.657	0.261085
21.6767	0.545765
21.6963	0.152816
21.716	-0.187773
21.7357	0.48409
21.7554	0.541383
21.775	3.40667
21.7947	1.07973
21.8144	0.317187
21.8341	-0.253531
21.8537	0.63442
21.8734	6.71982
21.8931	0.605606
21.9128	0.164166
21.9324	0.199366
21.9521	0.218321
21.9718	-0.018734
21.9914	0.377621
22.0111	0.44874
22.0308	0.230737
22.0505	0.350398
22.0701	0.227468
22.0898	0.0820326
22.1095	0.180849
22.1292	0.989891
22.1488	0.926163
22.1685	0.504843
22.1882	0.401316
22.2079	0.517716
22.2275	0.0595015
22.2472	0.813426
22.2669	0.694525
22.2865	0.0946493
22.3062	0.599254
22.3259	0.592548
22.3456	0.568197
22.3652	0.120818
22.3849	0.643083
22.4046	0.517622
22.4243	0.654605
22.4439	0.831202
22.4636	0.339671
22.4833	0.076373
22.503	0.354134
22.5226	0.136395
22.5423	-0.0999136
22.562	0.832399
22.5816	0.0761459
22.6013	0.386585
22.621	0.39102
22.6407	0.0892327
22.6603	0.304046
22.68	0.330725
22.6997	0.270423
22.7194	0.0118987
22.739	0.401418
22.7587	0.610716
22.7784	-0.206216
22.7981	1.31906
22.8177	0.668378
22.8374	1.79386
22.8571	0.324974
22.8767	0.518229
22.8964	0.234924
22.9161	0.210548
22.9358	0.199907
22.9554	3.60107
22.9751	0.0487627
22.9948	0.831708
23.0145	0.0357024
23.0341	0.0720823
23.0538	0.433909
23.0735	1.27241
23.0932	0.925395
23.1128	0.225545
23.1325	1.22372
23.1522	0.441326
23.1718	0.661117
23.1915	0.309081
23.2112	0.126836
23.2309	0.0528824
23.2505	0.985477
23.2702	0.869012
23.2899	0.226484
23.3096	-0.0908847
23.3292	0.590257
23.3489	0.586062
23.3686	0.541775
23.3883	1.02436
23.4079	0.58111
23.4276	0.585818
23.4473	0.702524
23.4669	-0.0108522
23.4866	0.91095
23.5063	0.669451
23.526	0.727738
23.5456	0.402494
23.5653	0.489021
23.585	3.25065
23.6047	0.53487
23.6243	0.83731
23.644	1.12266
23.6637	0.98963
23.6834	0.283978
23.703	0.138255
23.7227	0.380841
23.7424	0.620689
23.762	0.335569
23.7817	0.00108677
23.8014	0.456385
23.8211	0.286345
23.8407	0.535793
23.8604	0.0513426
23.8801	0.204855
23.8998	0.605268
23.9194	0.696702
23.9391	0.27894
23.9588	0.555277
23.9785	1.45527
23.9981	0.39657
24.0178	0.396573
24.0375	0.145312
24.0571	0.310098
24.0768	1.01912
24.0965	0.249844
24.1162	0.18553
24.1358	0.220396
24.1555	0.666579
24.1752	0.0994208
24.1949	0.497603
24.2145	0.445106
24.2342	1.06462
24.2539	0.475456
24.2736	0.33864
24.2932	-0.0284817
24.3129	0.234499
24.3326	0.181232
24.3522	0.683816
24.3719	0.232434
24.3916	0.609192
24.4113	0.375295
24.4309	0.524747
24.4506	0.171833
24.4703	0.598865
24.49	0.261492
24.5096	0.143897
24.5293	0.551047
24.549	0.308956
24.5687	1.13214
24.5883	0.717669
24.608	0.307022
24.6277	0.106638
24.6473	0.352905
24.667	0.0285842
24.6867	0.472921
24.7064	0.882185
24.726	0.365226
24.7457	0.160737
24.7654	0.842753
24.7851	0.638532
24.8047	0.486846
24.8244	-0.115247
24.8441	0.520717
24.8638	0.444461
24.8834	0.608086
24.9031	0.0815145
24.9228	0.348571
24.9424	0.657262
24.9621	0.214768
24.9818	0.120116
25.0015	-0.118205
25.0211	0.412348
25.0408	0.753075
25.0605	0.471191
25.0802	0.368261
25.0998	0.817821
25.1195	0.317934
25.1392	-0.0423724
25.1589	-0.157361
25.1785	0.440655
25.1982	0.447755
25.2179	1.02069
25.2375	0.583714
25.2572	0.166243
25.2769	0.570677
25.2966	0.369267
25.3162	0.141295
25.3359	0.407471
25.3556	0.403346
25.3753	0.0435005
25.3949	0.380037
25.4146	0.1335
25.4343	0.159217
25.454	1.05511
25.4736	0.851311
25.4933	0.73128
25.513	0.432197
25.5326	0.691188
25.5523	0.725368
25.572	1.08781
25.5917	0.666053
25.6113	0.195353
25.631	0.881279
25.6507	0.409444
25.6704	0.479974
25.69	0.0818666
25.7097	0.988651
25.7294	-0.411398
25.7491	0.757997
25.7687	0.0405632
25.7884	0.280531
25.8081	0.855509
25.8277	-0.0209357
25.8474	0.381965
25.8671	0.216575
25.8868	0.70378
25.9064	0.356035
25.9261	0.152201
25.9458	0.00657835
25.9655	3.20481
25.9851	11.1237
26.0048	0.671358
26.0245	0.309778
26.0442	0.222612
26.0638	0.342014
26.0835	0.383786
26.1032	-0.0364588
26.1228	0.81151
26.1425	-0.245799
26.1622	0.838474
26.1819	0.760058
26.2015	0.20647
26.2212	1.02844
26.2409	0.324072
26.2606	0.573211
26.2802	0.0626315
26.2999	0.394951
26.3196	0.792272
26.3393	0.107277
26.3589	0.478759
26.3786	0.490136
26.3983	0.419807
26.4179	0.180635
26.4376	0.58269
26.4573	0.346773
26.477	0.374689
26.4966	0.361081
26.5163	0.626378
26.536	0.137299
26.5557	0.298688
26.5753	0.598294
26.595	0.216348
26.6147	0.247674
26.6344	26.885
26.654	16.7262
26.6737	92.2101
26.6934	1.56275
26.713	12.2835
26.7327	2.38341
26.7524	8.18968
26.7721	0.749638
26.7917	5.60958
26.8114	11.8416
26.8311	10.4656
26.8508	6.36994
26.8704	3.52645
26.8901	9.17134
26.9098	39.222
26.9295	31.8144
26.9491	48.5251
26.9688	7.98936
26.9885	6.95308
27.0081	0.266914
27.0278	-0.424921
27.0475	0.247926
27.0672	0.813382
27.0868	0.288696
27.1065	0.318965
27.1262	13.0327
27.1459	0.475224
27.1655	0.518391
27.1852	0.90268
27.2049	0.601399
27.2246	0.141861
27.2442	0.474629
27.2639	0.0297511
27.2836	0.18447
27.3032	0.673892
27.3229	0.668839
27.3426	0.156124
27.3623	0.34866
27.3819	1.22162
27.4016	0.587439
27.4213	0.295013
27.441	0.0710308
27.4606	0.868133
27.4803	0.439491
27.5	0.532281
27.5197	-0.0149674
27.5393	0.958962
27.559	0.556275
27.5787	0.425442
27.5983	0.0609043
27.618	-0.0220895
27.6377	0.202657
27.6574	0.0586703
27.677	0.81822
27.6967	0.945491
27.7164	0.288097
27.7361	0.385666
27.7557	-0.0514162
27.7754	0.208229
27.7951	0.563469
27.8148	0.700983
27.8344	0.0932243
27.8541	0.125475
27.8738	3.36277
27.8934	0.730727
27.9131	0.502544
27.9328	3.5541
27.9525	0.637568
27.9721	0.12101
27.9918	0.141722
28.0115	0.485653
28.0312	0.582883
28.0508	0.51293
28.0705	1.2804
28.0902	0.311669
28.1099	0.237352
28.1295	2.10328
28.1492	0.63595
28.1689	0.0434353
28.1885	0.413694
28.2082	0.380693
28.2279	0.0955659
28.2476	0.603709
28.2672	-0.0559847
28.2869	0.195672
28.3066	1.01161
28.3263	0.279306
28.3459	0.264921
28.3656	0.28146
28.3853	-0.042177
28.405	0.00692438
28.4246	0.171688
28.4443	0.512253
28.464	0.0844783
28.4836	0.513565
28.5033	0.760517
28.523	0.444391
28.5427	0.366466
28.5623	0.0716338
28.582	-0.00561966
28.6017	0.494023
28.6214	0.583458
28.641	3.60633
28.6607	0.0924494
28.6804	0.514991
28.7001	-0.148795
28.7197	0.88417
28.7394	1.03933
28.7591	0.733294
28.7787	45.3468
28.7984	4.95634
28.8181	3.45658
28.8378	4.79418
28.8574	-0.0849948
28.8771	0.825063
28.8968	0.655219
28.9165	0.871742
28.9361	2.94727
28.9558	0.214008
28.9755	1.01177
28.9952	0.462032
29.0148	3.34935
29.0345	0.417526
29.0542	0.467553
29.0738	0.164114
29.0935	1.05367
29.1132	0.277966
29.1329	1.58363
29.1525	0.498782
29.1722	-0.0701477
29.1919	0.525835
29.2116	-0.00243887
29.2312	0.694765
29.2509	0.433343
29.2706	0.552726
29.2903	0.497618
29.3099	0.187801
29.3296	0.0890607
29.3493	0.148357
29.3689	0.199666
29.3886	0.178206
29.4083	1.03402
29.428	6.43679
29.4476	0.680506
29.4673	0.513247
29.487	0.662907
29.5067	0.268187
29.5263	0.024376
29.546	0.156517
29.5657	0.345712
29.5854	0.924077
29.605	0.842053
29.6247	0.205574
29.6444	0.679207
29.664	0.586235
29.6837	0.166659
29.7034	0.505877
29.7231	0.609117
29.7427	0.479393
29.7624	0.636497
29.7821	0.0646572
29.8018	0.615458
29.8214	1.04842
29.8411	2.11826
29.8608	0.861237
29.8805	0.362457
29.9001	0.49798
29.9198	0.66321
29.9395	0.261505
29.9591	0.224534
29.9788	0.401559
29.9985	0.356526
30.0182	0.399289
30.0378	0.93045
30.0575	0.358782
30.0772	0.0455741
30.0969	0.295884
30.1165	-0.0501907
30.1362	0.770341
30.1559	0.524268
30.1756	0.462213
30.1952	0.387485
30.2149	0.263346
30.2346	0.861654
30.2542	0.279677
30.2739	0.0983564
30.2936	0.153351
30.3133	0.131101
30.3329	1.29084
30.3526	0.416156
30.3723	0.334428
30.392	0.698351
30.4116	0.960918
30.4313	0.148284
30.451	0.440869
30.4707	0.257981
30.4903	0.82198
30.51	0.295126
30.5297	0.345519
30.5493	0.39088
30.569	-0.27535
30.5887	0.0956609
30.6084	0.0449748
30.628	0.0844463
30.6477	0.322518
30.6674	0.46694
30.6871	0.788114
30.7067	0.893966
30.7264	0.236356
30.7461	0.0270801
30.7658	0.284399
30.7854	0.468571
30.8051	0.787218
30.8248	0.296004
30.8444	0.556273
30.8641	-0.138348
30.8838	0.0839731
30.9035	0.317523
30.9231	0.167636
30.9428	0.393711
30.9625	0.432468
30.9822	0.957151
31.0018	0.944051
31.0215	0.383448
31.0412	0.570986
31.0609	0.0536534
31.0805	0.218551
31.1002	0.496594
31.1199	-0.395418
31.1395	0.608819
31.1592	0.513804
31.1789	0.102225
31.1986	0.666893
31.2182	0.632059
31.2379	0.312468
31.2576	0.196818
31.2773	0.335866
31.2969	0.728213
31.3166	0.118135
31.3363	0.23261
31.356	0.0770243
31.3756	0.277415
31.3953	0.858226
31.415	0.0772617
31.4346	0.14694
31.4543	0.533791
31.474	0.173567
31.4937	0.27028
31.5133	0.567479
31.533	0.48321
31.5527	-0.114155
31.5724	-0.198904
31.592	0.267636
31.6117	0.358942
31.6314	0.265046
31.6511	0.246112
31.6707	0.471214
31.6904	0.225979
31.7101	0.0775161
31.7297	236.344
31.7494	607.934
31.7691	112.717
31.7888	8.04397
31.8084	29.327
31.8281	0.0725297
31.8478	1.17592
31.8675	0.213861
31.8871	1.02374
31.9068	0.673897
31.9265	-0.103691
31.9462	1.3726
31.9658	0.650815
31.9855	8.64789
32.0052	7.11801
32.0248	-0.25037
32.0445	0.811631
32.0642	0.477722
32.0839	0.0177143
32.1035	7.22542
32.1232	0.386453
32.1429	0.0293454
32.1626	0.25322
32.1822	0.304358
32.2019	0.310894
32.2216	0.317063
32.2413	0.183672
32.2609	0.947536
32.2806	0.842445
32.3003	0.769079
32.3199	1.07904
32.3396	0.765361
32.3593	1.36818
32.379	1.00696
32.3986	0.477226
32.4183	0.273421
32.438	0.440247
32.4577	0.197106
32.4773	0.392094
32.497	0.435208
32.5167	0.791931
32.5364	0.512905
32.556	1.7126
32.5757	1.20209
32.5954	1.06418
32.615	0.0119347
32.6347	0.459519
32.6544	0.736467
32.6741	0.295643
32.6937	1.40835
32.7134	-0.174025
32.7331	0.603631
32.7528	0.302977
32.7724	0.0945947
32.7921	0.729639
32.8118	-0.176684
32.8315	0.911943
32.8511	0.266385
32.8708	0.75581
32.8905	0.372649
32.9101	0.198701
32.9298	0.617887
32.9495	0.367011
32.9692	-0.0543735
32.9888	0.487172
33.0085	3.47022
33.0282	0.668021
33.0479	3.67906
33.0675	1.56652
33.0872	0.471838
33.1069	-0.125512
33.1266	0.781828
33.1462	0.502048
33.1659	0.30731
33.1856	0.201027
33.2052	0.555645
33.2249	0.381637
33.2446	0.337033
33.2643	0.632026
33.2839	-0.279751
33.3036	0.725627
33.3233	0.0392294
33.343	0.357417
33.3626	0.219133
33.3823	0.548328
33.402	-0.523659
33.4217	-0.0655782
33.4413	0.410567
33.461	-0.28487
33.4807	0.353079
33.5003	0.28925
33.52	0.115635
33.5397	-0.0647765
33.5594	0.787499
33.579	0.207722
33.5987	0.142106
33.6184	0.643561
33.6381	0.85618
33.6577	0.713677
33.6774	0.157952
33.6971	-0.0244566
33.7168	0.788209
33.7364	0.766739
33.7561	0.0636129
33.7758	-0.131061
33.7954	0.422269
33.8151	0.794368
33.8348	-0.21834
33.8545	0.442075
33.8741	0.305165
33.8938	1.21992
33.9135	0.127837
33.9332	0.251424
33.9528	1.26476
33.9725	-0.0877162
33.9922	0.803095
34.0119	0.1187
34.0315	0.312114
34.0512	0.283992
34.0709	0.379041
34.0905	0.479917
34.1102	0.419953
34.1299	0.330337
34.1496	1.15294
34.1692	0.282988
34.1889	0.709576
34.2086	0.308571
34.2283	0.457311
34.2479	0.153131
34.2676	-0.0145957
34.2873	0.933638
34.307	0.158991
34.3266	0.058503
34.3463	0.487942
34.366	0.100256
34.3856	0.519153
34.4053	0.794899
34.425	0.577807
34.4447	0.427896
34.4643	0.399566
34.484	0.468135
34.5037	-0.0837598
34.5234	8.34262
34.543	7.7968
34.5627	0.254541
34.5824	0.530174
34.6021	0.284262
34.6217	0.454722
34.6414	0.307609
34.6611	-0.479335
34.6807	0.384655
34.7004	0.618518
34.7201	0.525799
34.7398	0.835936
34.7594	-0.077807
34.7791	0.960532
34.7988	0.685524
34.8185	-0.0843569
34.8381	0.897309
34.8578	1.69837
34.8775	-0.0974483
34.8972	0.747688
34.9168	0.62344
34.9365	0.76696
34.9562	0.391953
34.9758	0.354626
34.9955	0.635778
35.0152	0.123361
35.0349	-0.407619
35.0545	0.415445
35.0742	0.377524
35.0939	0.401706
35.1136	0.396093
35.1332	0.0926996
35.1529	0.205702
35.1726	0.186145
35.1923	2.42547
35.2119	0.505686
35.2316	1.41772
35.2513	0.413905
35.2709	0.726511
35.2906	4.94865
35.3103	0.45484
35.33	0.558897
35.3496	0.562845
35.3693	0.0954328
35.389	0.698391
35.4087	0.98842
35.4283	0.355145
35.448	1.07952
35.4677	0.365394
35.4874	1.02655
35.507	0.478888
35.5267	1.10412
35.5464	0.543332
35.566	0.393735
35.5857	0.0251022
35.6054	0.37298
35.6251	0.260427
35.6447	0.290107
35.6644	0.733827
35.6841	0.587742
35.7038	0.451322
35.7234	0.292155
35.7431	0.778492
35.7628	0.206522
35.7825	0.44359
35.8021	0.0120403
35.8218	0.3448
35.8415	0.534749
35.8611	0.0706643
35.8808	1.23169
35.9005	2.06109
35.9202	23.6626
35.9398	0.686658
35.9595	0.97173
35.9792	0.408552
35.9989	0.402555
36.0185	0.806129
36.0382	0.995747
36.0579	0.139504
36.0776	0.879974
36.0972	0.766057
36.1169	0.388405
36.1366	0.519123
36.1562	0.24687
36.1759	0.39017
36.1956	0.312029
36.2153	0.328233
36.2349	0.185632
36.2546	0.195749
36.2743	1.13914
36.294	0.803855
36.3136	0.0359159
36.3333	0.534523
36.353	0.589748
36.3727	0.355339
36.3923	0.594144
36.412	0.602138
36.4317	0.350838
36.4513	0.876368
36.471	4.52665
36.4907	2.7373
36.5104	0.7781
36.53	0.393006
36.5497	-0.0538145
36.5694	0.701961
36.5891	-0.28862
36.6087	0.489454
36.6284	0.423583
36.6481	0.892145
36.6678	0.0723718
36.6874	0.395795
36.7071	0.768115
36.7268	0.545168
36.7464	0.303275
36.7661	0.431887
36.7858	0.327668
36.8055	0.145274
36.8251	0.254563
36.8448	0.319473
36.8645	0.61209
36.8842	1.62683
36.9038	0.823111
36.9235	28.7718
36.9432	15.149
36.9629	3.92891
36.9825	1.83499
37.0022	7.98464
37.0219	8.52558
37.0415	4.70455
37.0612	2.97564
37.0809	1.95742
37.1006	1.34362
37.1202	1.73556
37.1399	1.60625
37.1596	0.816846
37.1793	0.215776
37.1989	1.16952
37.2186	0.282124
37.2383	0.991674
37.258	0.194118
37.2776	0.785108
37.2973	0.586095
37.317	0.512852
37.3366	0.633091
37.3563	2.09009
37.376	2.66137
37.3957	0.380457
37.4153	0.255652
37.435	0.342359
37.4547	0.600356
37.4744	81.3973
37.494	10.9929
37.5137	22.9458
37.5334	66.8439
37.5531	0.430787
37.5727	0.166723
37.5924	0.3367
37.6121	0.627056
37.6317	0.407454
37.6514	0.0872179
37.6711	0.759773
37.6908	0.302105
37.7104	0.427606
37.7301	0.453118
37.7498	0.507712
37.7695	0.505745
37.7891	0.491498
37.8088	11.5788
37.8285	24.7798
37.8482	0.49076
37.8678	0.240097
37.8875	0.17262
37.9072	0.150493
37.9268	0.0982755
37.9465	0.20971
37.9662	0.201785
37.9859	0.62984
38.0055	-0.209443
38.0252	0.274562
38.0449	0.845879
38.0646	0.594975
38.0842	0.600802
38.1039	0.546891
38.1236	0.633306
38.1433	0.436778
38.1629	0.603179
38.1826	-0.0720959
38.2023	0.470065
38.2219	0.195576
38.2416	0.540705
38.2613	0.0483017
38.281	0.576675
38.3006	0.554007
38.3203	0.158289
38.34	0.292226
38.3597	0.761951
38.3793	0.544407
38.399	0.277574
38.4187	0.513098
38.4384	-0.0845811
38.458	29.2669
38.4777	0.854359
38.4974	0.116326
38.517	0.372653
38.5367	0.370494
38.5564	0.327122
38.5761	0.311072
38.5957	0.688153
38.6154	-0.099338
38.6351	0.230696
38.6548	0.859337
38.6744	0.561567
38.6941	-0.0544867
38.7138	0.292419
38.7335	0.236332
38.7531	0.468708
38.7728	0.652669
38.7925	0.467847
38.8121	-0.0638611
38.8318	0.187245
38.8515	0.402566
38.8712	0.685483
38.8908	-0.273915
38.9105	0.0907648
38.9302	0.702412
38.9499	0.540926
38.9695	0.779182
38.9892	-0.135137
39.0089	0.0269571
39.0286	0.245759
39.0482	-0.0193749
39.0679	0.735304
39.0876	0.440218
39.1072	-0.230625
39.1269	0.510419
39.1466	0.199905
39.1663	0.78193
39.1859	0.243585
39.2056	0.268936
39.2253	0.542663
39.245	0.309437
39.2646	0.561818
39.2843	0.603847
39.304	1.02014
39.3237	0.406601
39.3433	0.230733
39.363	-0.132528
39.3827	0.131268
39.4023	0.876805
39.422	1.23803
39.4417	-0.0959865
39.4614	0.317389
39.481	0.517051
39.5007	0.353531
39.5204	0.135553
39.5401	0.423867
39.5597	0.904997
39.5794	0.34296
39.5991	0.370763
39.6188	0.971059
39.6384	0.625896
39.6581	0.673662
39.6778	0.258638
39.6974	0.674192
39.7171	0.226791
39.7368	0.190317
39.7565	0.49265
39.7761	0.843562
39.7958	0.245755
39.8155	0.355619
39.8352	0.762246
39.8548	0.561832
39.8745	0.122567
39.8942	0.695865
39.9139	-0.137965
39.9335	1.78172
39.9532	3.09696
39.9729	0.373241
39.9925	0.214192
40.0122	0.075416
40.0319	0.256317
40.0516	0.410955
40.0712	0.127576
40.0909	0.00980847
40.1106	0.443116
40.1303	0.943501
40.1499	0.289379
40.1696	0.444967
40.1893	0.577282
40.209	9.08485
40.2286	219.546
40.2483	7.58891
40.268	5.53538
[truncated: 1,004 more rows]

## Sheet: data Fig S16D
data for Fig S16D
Current traces				Histogram
Time (s)	Conductance (pS)			bin edge (pS)	probability density (1/pS)
1	20.4525			-17.5	0
1.01967	20.0787			-12.5	0
1.03935	20.1141			-7.5	0
1.05902	20.1763			-2.5	0.0816395
1.07869	20.7221			2.5	0.00846385
1.09837	20.2156			7.5	0.00573142
1.11804	20.2453			12.5	0.0115295
1.13771	20.847			17.5	0.014062
1.15739	20.8013			22.5	0.0143952
1.17706	21.2577			27.5	0.00793069
1.19673	21.2342			32.5	0.00813062
1.21641	21.8913			37.5	0.008997
1.23608	21.2692			42.5	0.00686438
1.25575	21.2976			47.5	0.00759747
1.27543	21.4916			52.5	0.00693102
1.2951	21.053			57.5	0.00566478
1.31477	21.6273			62.5	0.0023992
1.33445	20.5773			67.5	0.00313229
1.35412	21.0043			72.5	0.00246584
1.37379	19.9671			77.5	0.000933022
1.39347	20.2859			82.5	0.00133289
1.41314	20.4739			87.5	0.000266578
1.43281	20.8135			92.5	0.000533156
1.45249	20.5667			97.5	0.0005998
1.47216	20.3959			102.5	0.000133289
1.49183	21.3219			107.5	6.66445e-05
1.51151	22.0885			112.5	6.66445e-05
1.53118	22.1282			117.5	6.66445e-05
1.55085	22.4357			122.5	6.66445e-05
1.57053	21.802			127.5	0
1.5902	23.03			132.5	0
1.60987	23.8163			137.5	0
1.62955	24.0486			142.5	0
1.64922	22.4258			147.5	0
1.66889	22.9766			152.5	0
1.68857	23.2281			157.5	0
1.70824	23.7871			162.5	0
1.72791	23.1934			167.5	0
1.74759	23.7789			172.5	0
1.76726	24.4234			177.5	0
1.78693	23.1103			182.5	0
1.80661	22.7955			187.5	0
1.82628	22.703			192.5	0
1.84595	53.3803			197.5	0
1.86563	74.233
1.8853	75.7212
1.90497	76.7549
1.92465	47.8591
1.94432	21.8715
1.96399	21.8323
1.98367	20.1557
2.00334	21.1289
2.02301	21.5915
2.04269	21.2801
2.06236	20.7522
2.08203	20.9522
2.10171	21.0935
2.12138	20.6641
2.14105	21.0312
2.16073	20.7988
2.1804	21.9378
2.20007	26.244
2.21975	27.4182
2.23942	81.7019
2.25909	87.5407
2.27877	26.5423
2.29844	26.2564
2.31811	26.0886
2.33779	26.4968
2.35746	27.2082
2.37713	25.148
2.39681	28.5161
2.41648	27.7432
2.43615	27.6512
2.45583	31.5269
2.4755	30.152
2.49517	29.5859
2.51485	17.4533
2.53452	11.5507
2.55419	9.23322
2.57387	8.86819
2.59354	8.5278
2.61321	8.4653
2.63289	2.62097
2.65256	5.38096
2.67223	6.47466
2.69191	2.51224
2.71158	7.0498
2.73125	8.83775
2.75093	7.51509
2.7706	8.56977
2.79027	7.89871
2.80995	6.59064
2.82962	4.67898
2.84929	5.28943
2.86897	5.17793
2.88864	7.71458
2.90831	9.36859
2.92799	7.15792
2.94766	7.87761
2.96733	9.72511
2.98701	8.79865
3.00668	9.62118
3.02635	7.14168
3.04603	5.82746
3.0657	4.97252
3.08537	4.05217
3.10505	5.29289
3.12472	8.55917
3.14439	5.11255
3.16407	5.25174
3.18374	6.66758
3.20341	5.89525
3.22309	4.26343
3.24276	4.42018
3.26243	3.22996
3.28211	4.11856
3.30178	3.06081
3.32145	4.71974
3.34113	3.06313
3.3608	2.21914
3.38047	3.49373
3.40015	2.83702
3.41982	4.72074
3.43949	-0.138247
3.45917	-0.949036
3.47884	-1.52324
3.49851	-0.646962
3.51819	-1.03414
3.53786	-0.757766
3.55753	-0.963276
3.57721	-1.22721
3.59688	-0.634412
3.61655	-1.8971
3.63623	-0.21105
3.6559	-1.48961
3.67557	-0.680404
3.69525	-1.5149
3.71492	-0.761352
3.73459	-0.899771
3.75427	9.62158
3.77394	32.0987
3.79361	29.6206
3.81329	28.9095
3.83296	26.4202
3.85263	32.6272
3.87231	55.7678
3.89198	52.6814
3.91165	51.1939
3.93133	49.1131
3.951	48.1763
3.97067	47.6893
3.99035	26.0309
4.01002	22.5205
4.02969	22.0814
4.04937	21.4409
4.06904	21.9903
4.08871	31.6456
4.10839	39.1514
4.12806	39.2179
4.14773	39.2498
4.16741	39.498
4.18708	38.6087
4.20675	41.0784
4.22643	93.8836
4.2461	76.452
4.26577	38.3383
4.28545	38.5467
4.30512	39.2635
4.32479	37.7983
4.34447	38.4181
4.36414	37.6348
4.38381	38.4847
4.40349	38.8344
4.42316	39.7045
4.44283	38.877
4.46251	38.4371
4.48218	39.0424
4.50185	38.3677
4.52153	38.8299
4.5412	37.8433
4.56087	39.1062
4.58055	39.0229
4.60022	39.3185
4.61989	39.5026
4.63957	40.8586
4.65924	41.2786
4.67891	39.7029
4.69859	40.0962
4.71826	39.7013
4.73793	39.9199
4.75761	38.1196
4.77728	38.7476
4.79695	38.353
4.81663	30.5034
4.8363	17.4784
4.85597	7.19804
4.87565	0.605611
4.89532	-0.814068
4.91499	-0.0108228
4.93467	-0.662323
4.95434	-0.537309
4.97401	-0.690703
4.99369	-1.51928
5.01336	-0.773529
5.03303	-0.947656
5.05271	-0.756444
5.07238	-1.01453
5.09205	-0.659452
5.11173	-1.36573
5.1314	-0.746959
5.15107	-1.53503
5.17075	-0.965359
5.19042	-0.75784
5.21009	39.5326
5.22977	47.4247
5.24944	50.1745
5.26911	53.3732
5.28879	53.4657
5.30846	57.5795
5.32813	58.3883
5.34781	58.6499
5.36748	57.6326
5.38715	56.5932
5.40683	58.5546
5.4265	57.5566
5.44617	58.7274
5.46585	59.0978
5.48552	59.9481
5.50519	58.6161
5.52487	58.5599
5.54454	58.9158
5.56421	60.7422
5.58389	59.2785
5.60356	59.7062
5.62323	59.3652
5.64291	58.0729
5.66258	59.7836
5.68225	58.4694
5.70193	57.0046
5.7216	56.7273
5.74127	54.2396
5.76095	55.9061
5.78062	58.5073
5.80029	58.3168
5.81997	57.4045
5.83964	57.0849
5.85931	57.8786
5.87899	58.5204
5.89866	56.5656
5.91833	59.7808
5.93801	80.5578
5.95768	74.24
5.97735	73.1648
5.99703	55.8799
6.0167	58.0732
6.03637	57.5215
6.05605	57.6393
6.07572	57.0152
6.09539	59.0289
6.11507	59.7928
6.13474	60.6079
6.15441	57.7633
6.17409	61.803
6.19376	58.9013
6.21343	56.9865
6.23311	58.0855
6.25278	59.2488
6.27245	59.3438
6.29213	59.65
6.3118	58.3176
6.33147	59.9448
6.35115	59.1303
6.37082	58.1127
6.39049	58.2649
6.41017	57.3516
6.42984	56.6377
6.44951	57.3294
6.46919	57.6093
6.48886	56.4751
6.50853	57.9442
6.52821	57.481
6.54788	58.9989
6.56755	58.4974
6.58723	60.4024
6.6069	58.5367
6.62657	60.3549
6.64625	60.774
6.66592	61.949
6.68559	60.8833
6.70527	60.517
6.72494	60.694
6.74461	60.5889
6.76429	52.1123
6.78396	48.8326
6.80363	46.1637
6.82331	44.5338
6.84298	43.1696
6.86265	41.394
6.88233	40.0583
6.902	41.2289
6.92167	40.8051
6.94135	41.5686
6.96102	39.5578
6.98069	40.386
7.00037	39.1075
7.02004	38.8259
7.03971	39.1056
7.05939	39.6001
7.07906	39.4868
7.09873	38.6879
7.11841	38.6635
7.13808	37.1342
7.15775	37.8572
7.17743	36.9328
7.1971	36.6986
7.21677	36.1353
7.23645	35.9542
7.25612	35.3781
7.27579	35.4876
7.29547	36.545
7.31514	35.731
7.33481	34.9812
7.35449	34.5852
7.37416	35.544
7.39383	36.4375
7.41351	36.6854
7.43318	37.335
7.45285	35.7712
7.47253	36.264
7.4922	34.4695
7.51187	35.7058
7.53155	33.3919
7.55122	34.4219
7.57089	36.7826
7.59057	51.3422
7.61024	51.674
7.62991	49.1043
7.64959	48.7835
7.66926	47.4948
7.68893	47.3584
7.70861	46.1798
7.72828	46.397
7.74795	46.7132
7.76763	26.7042
7.7873	15.5191
7.80697	14.4458
7.82665	14.6206
7.84632	13.7781
7.86599	13.7607
7.88567	14.1273
7.90534	14.415
7.92501	15.1285
7.94469	14.0208
7.96436	14.6311
7.98403	30.4245
8.00371	37.0471
8.02338	24.681
8.04305	19.351
8.06273	14.755
8.0824	16.2793
8.10207	29.0532
8.12175	14.3826
8.14142	15.8675
8.16109	4.63305
8.18077	-0.180549
8.20044	-0.738705
8.22011	-0.936646
8.23979	-0.437432
8.25946	-1.10694
8.27913	-1.60203
8.29881	3.47793
8.31848	14.6022
8.33815	12.4554
8.35783	13.4881
8.3775	11.9779
8.39717	10.9926
8.41685	10.1791
8.43652	10.5454
8.45619	2.97255
8.47587	-0.24747
8.49554	-0.202883
8.51521	-1.06624
8.53489	-0.553569
8.55456	-1.31472
8.57423	-0.46653
8.59391	-1.37074
8.61358	-1.04621
8.63325	-1.27604
8.65293	-1.2661
8.6726	-0.709544
8.69227	-0.965832
8.71195	0.433307
8.73162	-0.570955
8.75129	-0.688918
8.77097	-0.805257
8.79064	-1.73327
8.81031	-0.896039
8.82999	-0.333643
8.84966	-0.678191
8.86933	-1.03014
8.88901	-1.14859
8.90868	-1.3313
8.92835	-0.681518
8.94803	-1.04653
8.9677	-1.26439
8.98737	-1.31365
9.00705	17.6996
9.02672	24.4258
9.04639	21.6017
9.06607	25.3353
9.08574	24.292
9.10541	23.6428
9.12509	21.6889
9.14476	21.7541
9.16443	18.8299
9.18411	18.1935
9.20378	16.5344
9.22345	15.8402
9.24313	16.9082
9.2628	15.7772
9.28247	15.9453
9.30215	16.1555
9.32182	16.1259
9.34149	16.284
9.36117	16.0377
9.38084	15.6827
9.40051	15.9091
9.42019	5.27527
9.43986	-0.613306
9.45953	-0.53585
9.47921	-1.50688
9.49888	-0.447919
9.51855	-1.52466
9.53823	-0.259461
9.5579	-0.629767
9.57757	-0.260822
9.59725	-0.940083
9.61692	-0.94537
9.63659	-0.695786
9.65627	-1.42341
9.67594	22.5373
9.69561	77.5728
9.71529	71.7021
9.73496	6.42702
9.75463	0.626027
9.77431	0.372275
9.79398	-0.359117
9.81365	0.285611
9.83333	-0.951504
9.853	-0.932343
9.87267	-0.685093
9.89235	-1.21097
9.91202	-1.17993
9.93169	-1.20872
9.95137	-0.868728
9.97104	-1.04778
9.99071	-0.354531
10.0104	-1.16267
10.0301	-0.807199
10.0497	-1.2907
10.0694	-0.456672
10.0891	-1.25382
10.1088	-1.16893
10.1284	-0.993391
10.1481	-1.05526
10.1678	-1.24694
10.1874	-0.598787
10.2071	7.90022
10.2268	20.0104
10.2465	17.5719
10.2661	15.8269
10.2858	13.5058
10.3055	13.9322
10.3252	8.20763
10.3448	-0.119624
10.3645	-0.578843
10.3842	-0.864983
10.4039	-1.36402
10.4235	-0.749245
10.4432	-1.16847
10.4629	6.35616
10.4825	21.3167
10.5022	24.0855
10.5219	25.1036
10.5416	25.0652
10.5612	27.3225
10.5809	27.2548
10.6006	28.3187
10.6203	25.9707
10.6399	29.8057
10.6596	28.4691
10.6793	27.7524
10.699	27.8641
10.7186	27.8514
10.7383	28.7327
10.758	27.0626
10.7776	27.9085
10.7973	27.4562
10.817	28.1223
10.8367	28.8614
10.8563	26.9277
10.876	27.2235
10.8957	27.5649
10.9154	28.472
10.935	27.4443
10.9547	28.4156
10.9744	28.0798
10.9941	27.5404
11.0137	26.9844
11.0334	26.8003
11.0531	27.0019
11.0727	26.4737
11.0924	27.4133
11.1121	26.8481
11.1318	27.9172
11.1514	18.5436
11.1711	7.11465
11.1908	64.1983
11.2105	61.8454
11.2301	62.5462
11.2498	59.1959
11.2695	60.0507
11.2892	58.8467
11.3088	2.1423
11.3285	-0.518116
11.3482	-0.882034
11.3678	-0.550468
11.3875	-0.760374
11.4072	0.0512824
11.4269	-1.47858
11.4465	0.261422
11.4662	-1.57337
11.4859	2.81435
11.5056	-0.374884
11.5252	-0.600629
11.5449	-1.04963
11.5646	-0.914286
11.5843	-0.287379
11.6039	-1.08862
11.6236	-0.392606
11.6433	-1.31108
11.6629	34.8885
11.6826	69.4681
11.7023	65.2064
11.722	63.2779
11.7416	56.5319
11.7613	50.1997
11.781	43.5317
11.8007	41.8892
11.8203	39.5567
11.84	39.8548
11.8597	43.767
11.8794	43.0071
11.899	38.2751
11.9187	38.2731
11.9384	38.8245
11.958	38.4527
11.9777	39.3526
11.9974	38.5789
12.0171	39.7323
12.0367	37.5396
12.0564	38.4851
12.0761	38.2648
12.0958	38.3459
12.1154	38.7894
12.1351	38.3459
12.1548	38.8061
12.1745	38.5244
12.1941	39.0304
12.2138	38.021
12.2335	38.7475
12.2531	38.7362
12.2728	37.2853
12.2925	38.3081
12.3122	36.6182
12.3318	37.3515
12.3515	43.2176
12.3712	46.5938
12.3909	51.9967
12.4105	54.1416
12.4302	52.6726
12.4499	39.2889
12.4696	45.8278
12.4892	53.3
12.5089	55.1534
12.5286	53.5574
12.5482	54.1339
12.5679	46.2044
12.5876	53.3164
12.6073	53.6574
12.6269	52.3612
12.6466	53.7713
12.6663	52.5164
12.686	52.8128
12.7056	52.506
12.7253	53.0182
12.745	51.6894
12.7647	38.1921
12.7843	35.857
12.804	33.8
12.8237	34.5935
12.8433	34.7304
12.863	35.9165
12.8827	34.2105
12.9024	34.9172
12.922	34.6481
12.9417	34.8648
12.9614	34.7731
12.9811	34.609
13.0007	37.6206
13.0204	35.2272
13.0401	35.3693
13.0598	35.7816
13.0794	37.2897
13.0991	34.7888
13.1188	34.7207
13.1384	35.7511
13.1581	36.9734
13.1778	35.4083
13.1975	34.1506
13.2171	34.3257
13.2368	34.2851
13.2565	34.506
13.2762	34.1874
13.2958	33.895
13.3155	33.1053
13.3352	33.995
13.3549	33.5323
13.3745	32.0147
13.3942	28.8356
13.4139	27.9574
13.4335	28.0109
13.4532	28.2349
13.4729	28.7183
13.4926	27.6581
13.5122	28.0758
13.5319	27.5511
13.5516	27.327
13.5713	28.1666
13.5909	27.4214
13.6106	27.186
13.6303	46.9078
13.65	35.0915
13.6696	26.4958
13.6893	26.5335
13.709	26.697
13.7286	27.1401
13.7483	27.0064
13.768	26.6235
13.7877	27.5031
13.8073	46.8513
13.827	49.2994
13.8467	47.67
13.8664	49.1018
13.886	48.1998
13.9057	48.58
13.9254	47.7533
13.9451	47.1211
13.9647	36.3096
13.9844	33.3227
14.0041	26.7687
14.0237	25.3605
14.0434	26.2892
14.0631	26.748
14.0828	25.4083
14.1024	29.3208
14.1221	-0.16024
14.1418	-0.566321
14.1615	-0.694022
14.1811	0.670695
14.2008	-0.167507
14.2205	-0.689794
14.2402	-1.07869
14.2598	-0.950951
14.2795	0.840826
14.2992	-1.23565
14.3188	-0.0481231
14.3385	-0.928609
14.3582	-0.819178
14.3779	-1.8632
14.3975	-0.931018
14.4172	-1.31357
14.4369	-0.839949
14.4566	-0.457612
14.4762	-1.65349
14.4959	-0.675075
14.5156	-1.08015
14.5353	-1.27364
14.5549	-1.31529
14.5746	-0.333579
14.5943	-0.934706
14.6139	-0.548626
14.6336	-0.947751
14.6533	-1.30254
14.673	-0.321604
14.6926	-1.03734
14.7123	-0.713892
14.732	-0.481771
14.7517	-0.874603
14.7713	-1.34366
14.791	16.0162
14.8107	20.5694
14.8304	19.7996
14.85	21.3277
14.8697	20.5049
14.8894	21.0678
14.909	20.7528
14.9287	21.112
14.9484	20.3443
14.9681	21.0482
14.9877	20.3957
15.0074	19.8222
15.0271	19.9813
15.0468	20.0291
15.0664	89.716
15.0861	76.3616
15.1058	23.4753
15.1255	21.0909
15.1451	20.4488
15.1648	21.1352
15.1845	20.3045
15.2041	21.102
15.2238	20.2652
15.2435	21.0048
15.2632	20.6282
15.2828	20.9708
15.3025	20.5838
15.3222	20.9194
15.3419	21.6676
15.3615	21.3889
15.3812	21.5944
15.4009	20.8324
15.4206	21.3907
15.4402	20.3204
15.4599	21.3611
15.4796	19.9625
15.4992	20.6918
15.5189	21.4005
15.5386	20.7258
15.5583	22.3258
15.5779	20.6989
15.5976	20.7429
15.6173	20.6537
15.637	20.8912
15.6566	19.9185
15.6763	20.3304
15.696	19.2601
15.7157	19.8333
15.7353	19.9818
15.755	19.7375
15.7747	20.2294
15.7943	19.2333
15.814	19.3169
15.8337	19.0294
15.8534	18.9486
15.873	1.17877
15.8927	-1.78111
15.9124	-0.799954
15.9321	-0.803624
15.9517	-0.898272
15.9714	-1.8516
15.9911	-0.768394
16.0108	-1.151
16.0304	-0.936491
16.0501	-0.924728
16.0698	-1.44946
16.0894	0.0136561
16.1091	-1.21514
16.1288	-0.92775
16.1485	-0.631384
16.1681	-0.284006
16.1878	-1.18123
16.2075	-1.13456
16.2272	-1.27656
16.2468	-0.521306
16.2665	-1.16011
16.2862	-0.726144
16.3059	-0.316525
16.3255	-1.01888
16.3452	-1.17
16.3649	24.6876
16.3845	54.2436
16.4042	53.75
16.4239	54.1545
16.4436	54.8467
16.4632	56.0588
16.4829	54.0761
16.5026	52.5217
16.5223	53.3101
16.5419	4.76996
16.5616	-0.226387
16.5813	-1.23704
16.601	-0.593519
16.6206	-0.572706
16.6403	-0.914772
16.66	-0.870619
16.6796	-1.4391
16.6993	-0.540567
16.719	1.57629
16.7387	-0.222908
16.7583	-1.09956
16.778	0.532038
16.7977	0.411728
16.8174	-1.32757
16.837	-0.360175
16.8567	-1.04778
16.8764	0.371871
16.8961	0.675111
16.9157	3.47482
16.9354	0.0531258
16.9551	-0.545586
16.9747	-0.593143
16.9944	42.7292
17.0141	76.9097
17.0338	73.8779
17.0534	73.2578
17.0731	26.2928
17.0928	3.81251
17.1125	0.295298
17.1321	2.86333
17.1518	5.43224
17.1715	4.21318
17.1912	0.709181
17.2108	0.0939906
17.2305	6.68105
17.2502	3.25711
17.2698	3.21183
17.2895	2.90024
17.3092	2.63177
17.3289	5.62178
17.3485	3.0999
17.3682	-0.247797
17.3879	0.911055
17.4076	2.75455
17.4272	18.1057
17.4469	25.7454
17.4666	27.8029
17.4863	27.781
17.5059	28.459
17.5256	28.3847
17.5453	26.469
17.5649	26.5329
17.5846	25.9457
17.6043	26.5852
17.624	28.3228
17.6436	25.9232
17.6633	2.76792
17.683	1.72555
17.7027	2.63235
17.7223	2.5173
17.742	0.0197771
17.7617	-0.356877
17.7814	-0.891863
17.801	0.32905
17.8207	-1.16809
17.8404	-0.870712
17.86	0.932172
17.8797	1.16743
17.8994	0.355377
17.9191	-1.15831
17.9387	-0.054993
17.9584	-0.688695
17.9781	-0.181658
17.9978	-0.853775
18.0174	-0.658169
18.0371	-0.885559
18.0568	-0.96938
18.0765	0.443797
18.0961	-0.073342
18.1158	-0.901996
18.1355	-1.06745
18.1551	1.3275
18.1748	0.227313
18.1945	10.8726
18.2142	12.8016
18.2338	13.7123
18.2535	13.9215
18.2732	14.4108
18.2929	15.1995
18.3125	14.5016
18.3322	14.0072
18.3519	14.2994
18.3716	3.3489
18.3912	0.832887
18.4109	0.409841
18.4306	0.219047
18.4502	0.18897
18.4699	0.439991
18.4896	0.517203
18.5093	37.3827
18.5289	63.9431
18.5486	62.0163
18.5683	54.3019
18.588	49.2525
18.6076	49.5649
18.6273	46.8881
18.647	44.8678
18.6667	44.0775
18.6863	46.936
18.706	44.1442
18.7257	44.5293
18.7453	43.4118
18.765	46.3139
18.7847	43.7433
18.8044	43.2737
18.824	45.3054
18.8437	43.5945
18.8634	43.1976
18.8831	42.2943
18.9027	43.9394
18.9224	41.7006
18.9421	45.1345
18.9618	40.3831
18.9814	43.5709
19.0011	46.3471
19.0208	43.1002
19.0404	44.4945
19.0601	44.149
19.0798	44.4795
19.0995	46.2141
19.1191	46.4036
19.1388	44.0129
19.1585	41.6006
19.1782	39.9563
19.1978	41.7095
19.2175	43.6887
19.2372	50.9444
19.2569	55.025
19.2765	24.3897
19.2962	16.917
19.3159	16.5572
19.3355	16.9321
19.3552	15.0084
19.3749	14.2871
19.3946	15.043
19.4142	15.7657
19.4339	14.3589
19.4536	14.5567
19.4733	14.4508
19.4929	14.5378
19.5126	13.5783
19.5323	13.3181
19.552	12.7516
19.5716	21.657
19.5913	32.4018
19.611	21.5718
19.6306	18.6744
19.6503	18.8286
19.67	16.8743
19.6897	16.1387
19.7093	12.9563
19.729	3.53339
19.7487	5.02045
19.7684	3.09661
19.788	3.77121
19.8077	2.76361
19.8274	4.26789
19.8471	2.10802
19.8667	3.31082
19.8864	2.64429
19.9061	2.13049
19.9257	2.4872
19.9454	2.17452
19.9651	2.73915
19.9848	3.46218
20.0044	2.52706
20.0241	0.724322
20.0438	2.64368
20.0635	74.7267
20.0831	75.9307
20.1028	8.21168
20.1225	3.20405
20.1422	1.1447
20.1618	1.18592
20.1815	2.78266
20.2012	2.06602
20.2208	4.10719
20.2405	3.38471
20.2602	2.3735
20.2799	4.72186
20.2995	2.00611
20.3192	2.56722
20.3389	0.589621
20.3586	1.1
20.3782	-0.326593
20.3979	-1.06549
20.4176	-1.31678
20.4373	-0.313292
20.4569	-0.806678
20.4766	-0.74883
20.4963	7.11495
20.5159	23.2189
20.5356	22.8816
20.5553	21.8859
20.575	22.8504
20.5946	23.4506
20.6143	22.7769
20.634	22.0179
20.6537	22.5435
20.6733	23.0809
20.693	21.6631
20.7127	23.2786
20.7324	22.5557
20.752	23.1145
20.7717	23.144
20.7914	41.7419
20.811	51.7228
20.8307	52.685
20.8504	53.9348
20.8701	55.0995
20.8897	56.317
20.9094	57.1195
20.9291	59.11
20.9488	40.4261
20.9684	39.8027
20.9881	38.9984
21.0078	40.2779
21.0275	52.6617
21.0471	58.5116
21.0668	58.4689
21.0865	56.7964
21.1061	56.0175
21.1258	56.5324
21.1455	55.9481
21.1652	55.367
21.1848	53.9009
21.2045	54.1033
21.2242	51.9367
21.2439	54.4929
21.2635	59.3871
21.2832	60.6884
21.3029	46.7444
21.3226	47.0424
21.3422	47.9987
21.3619	47.3262
21.3816	48.564
21.4012	48.1539
21.4209	48.0799
21.4406	47.5742
21.4603	47.993
21.4799	46.3979
21.4996	48.188
21.5193	49.3271
21.539	51.143
21.5586	53.0263
21.5783	53.1048
21.598	54.3887
21.6177	56.9854
21.6373	53.0472
21.657	50.425
21.6767	53.6081
21.6963	50.7757
21.716	51.8334
21.7357	51.5623
21.7554	51.7165
21.775	50.8868
21.7947	49.9859
21.8144	50.3606
21.8341	51.9136
21.8537	51.5473
21.8734	50.4965
21.8931	49.5309
21.9128	51.7368
21.9324	63.4352
21.9521	62.2819
21.9718	58.3737
21.9914	59.244
22.0111	58.2966
22.0308	60.1752
22.0505	59.4166
22.0701	59.5562
22.0898	59.0358
22.1095	56.4745
22.1292	56.4779
22.1488	55.4061
22.1685	57.5751
22.1882	56.3445
22.2079	78.2264
22.2275	82.7176
22.2472	80.7838
22.2669	80.0101
22.2865	61.8712
22.3062	58.5571
22.3259	59.9613
22.3456	58.5419
22.3652	57.1364
22.3849	57.3853
22.4046	76.8597
22.4243	78.6489
22.4439	75.8572
22.4636	74.905
22.4833	75.6037
22.503	74.7356
22.5226	74.4566
22.5423	72.7886
22.562	73.2559
22.5816	73.8365
22.6013	72.4757
22.621	73.047
22.6407	66.7386
22.6603	53.351
22.68	52.0988
22.6997	48.7088
22.7194	49.5863
22.739	50.828
22.7587	49.1089
22.7784	49.7575
22.7981	50.434
22.8177	49.0279
22.8374	49.6833
22.8571	49.482
22.8767	51.5608
22.8964	51.2474
22.9161	64.6115
22.9358	68.8968
22.9554	69.1222
22.9751	68.7094
22.9948	68.5713
23.0145	69.1043
23.0341	67.88
23.0538	69.1054
23.0735	68.7916
23.0932	70.7173
23.1128	70.6948
23.1325	70.5545
23.1522	68.4832
23.1718	69.5697
23.1915	70.5613
23.2112	69.8364
23.2309	95.5905
23.2505	109.105
23.2702	96.8245
23.2899	84.0224
23.3096	83.5374
23.3292	82.8361
23.3489	61.7514
23.3686	70.4255
23.3883	64.847
23.4079	78.8821
23.4276	55.2089
23.4473	54.2646
23.4669	52.9492
23.4866	54.2265
23.5063	53.9392
23.526	53.518
23.5456	53.4161
23.5653	53.4626
23.585	54.0495
23.6047	52.6613
23.6243	75.812
23.644	91.5067
23.6637	83.5296
23.6834	74.1769
23.703	72.6765
23.7227	73.3031
23.7424	70.3163
23.762	70.7924
23.7817	69.1798
23.8014	69.5326
23.8211	68.2224
23.8407	67.9029
23.8604	69.7518
23.8801	68.4434
23.8998	67.704
23.9194	66.1847
23.9391	68.153
23.9588	67.5978
23.9785	74.6254
23.9981	86.9642
24.0178	86.5953
24.0375	86.2855
24.0571	85.977
24.0768	86.0806
24.0965	84.6842
24.1162	84.3055
24.1358	84.2531
24.1555	85.2118
24.1752	84.2675
24.1949	85.7406
24.2145	83.0158
24.2342	71.4782
24.2539	69.0922
24.2736	72.4129
24.2932	71.0302
24.3129	70.1188
24.3326	69.4681
24.3522	69.8337
24.3719	69.3988
24.3916	67.3806
24.4113	66.1892
24.4309	66.5647
24.4506	68.1876
24.4703	68.5837
24.49	66.5664
24.5096	66.8114
24.5293	65.8739
24.549	65.9919
24.5687	65.8334
24.5883	66.8348
24.608	66.3772
24.6277	66.3493
24.6473	67.1726
24.667	65.8843
24.6867	67.2291
24.7064	66.384
24.726	66.9897
24.7457	66.3627
24.7654	65.7004
24.7851	65.2465
24.8047	64.5675
24.8244	63.7125
24.8441	53.3026
24.8638	46.0934
24.8834	45.687
24.9031	47.6123
24.9228	46.9326
24.9424	46.5647
24.9621	46.2681
24.9818	48.243
25.0015	48.1934
25.0211	48.1943
25.0408	48.1498
25.0605	48.2731
25.0802	50.0846
25.0998	48.7251
25.1195	50.1692
25.1392	48.5764
25.1589	51.6287
25.1785	53.8935
25.1982	52.4813
25.2179	54.392
25.2375	53.1074
25.2572	52.6005
25.2769	44.835
25.2966	46.1192
25.3162	49.6233
25.3359	54.4994
25.3556	54.3751
25.3753	54.9441
25.3949	51.3622
25.4146	44.7869
25.4343	46.3048
25.454	47.06
25.4736	52.8589
25.4933	51.4339
25.513	53.7667
25.5326	54.4461
25.5523	54.7353
25.572	54.9956
25.5917	53.5682
25.6113	53.6671
25.631	51.7739
25.6507	52.8724
25.6704	51.1174
25.69	49.9078
25.7097	49.918
25.7294	49.6426
25.7491	46.33
25.7687	42.5185
25.7884	43.1796
25.8081	43.4686
25.8277	42.9767
25.8474	49.9861
25.8671	49.1325
25.8868	49.9359
25.9064	48.6292
25.9261	50.4812
25.9458	49.4771
25.9655	48.7457
25.9851	48.316
26.0048	49.9773
26.0245	51.3706
26.0442	50.0312
26.0638	49.7934
26.0835	49.207
26.1032	49.7758
26.1228	49.7477
26.1425	49.8863
26.1622	49.2942
26.1819	48.5826
26.2015	43.6534
26.2212	41.5424
26.2409	41.6845
26.2606	41.9892
26.2802	42.6849
26.2999	41.6997
26.3196	43.5989
26.3393	44.0547
26.3589	43.3647
26.3786	58.7
26.3983	64.2062
26.4179	65.8001
26.4376	63.6362
26.4573	64.3461
26.477	69.6089
26.4966	72.1338
26.5163	71.3294
26.536	71.4419
26.5557	70.6326
26.5753	76.4304
26.595	48.6899
26.6147	48.9809
26.6344	48.1059
26.654	48.0097
26.6737	47.6943
26.6934	46.3489
26.713	47.341
26.7327	48.268
26.7524	48.2833
26.7721	47.4005
26.7917	47.3862
26.8114	46.404
26.8311	45.5194
26.8508	47.0691
26.8704	45.7263
26.8901	44.7569
26.9098	41.7986
26.9295	42.504
26.9491	40.6373
26.9688	38.562
26.9885	36.1274
27.0081	36.1821
27.0278	35.0172
27.0475	36.078
27.0672	43.5884
27.0868	42.45
27.1065	43.7597
27.1262	42.1322
27.1459	42.3682
27.1655	41.8703
27.1852	41.6075
27.2049	42.8233
27.2246	41.6144
27.2442	41.9215
27.2639	39.9718
27.2836	40.3859
27.3032	39.7056
27.3229	40.1135
27.3426	39.4244
27.3623	39.2065
27.3819	38.457
27.4016	37.5249
27.4213	38.527
27.441	35.5857
27.4606	37.6775
27.4803	35.9379
27.5	28.7323
27.5197	30.6697
27.5393	43.5826
27.559	39.4956
27.5787	37.0546
27.5983	36.4492
27.618	35.2394
27.6377	34.4337
27.6574	32.8825
27.677	32.9937
27.6967	32.0522
27.7164	32.0045
27.7361	31.9449
27.7557	31.8751
27.7754	31.8371
27.7951	30.6291
27.8148	31.7705
27.8344	31.6203
27.8541	31.6847
27.8738	30.8845
27.8934	30.4831
27.9131	31.5171
27.9328	30.065
27.9525	29.7842
27.9721	28.2454
27.9918	29.1047
28.0115	28.0306
28.0312	28.8474
28.0508	29.1126
28.0705	27.8406
28.0902	28.7824
28.1099	27.4472
28.1295	29.2598
28.1492	27.9961
28.1689	28.8287
28.1885	27.6894
28.2082	28.3952
28.2279	29.039
28.2476	28.4446
28.2672	30.7145
28.2869	28.7777
28.3066	22.0536
28.3263	20.4904
28.3459	20.7963
28.3656	20.3842
28.3853	20.6404
28.405	20.2012
28.4246	20.3589
28.4443	20.8599
28.464	20.6252
28.4836	21.1125
28.5033	20.1865
28.523	21.0738
28.5427	20.3794
28.5623	20.8613
28.582	20.741
28.6017	20.3614
28.6214	22.0547
28.641	19.8088
28.6607	20.1429
28.6804	20.1226
28.7001	20.6924
28.7197	20.3311
28.7394	20.9755
28.7591	33.9526
28.7787	56.4011
28.7984	59.0698
28.8181	57.2409
28.8378	57.4882
28.8574	37.6482
28.8771	21.4898
28.8968	7.22499
28.9165	1.00695
28.9361	-0.0488799
28.9558	-0.499761
28.9755	-0.213509
28.9952	-0.134426
29.0148	0.00670913
29.0345	-0.635165
29.0542	-0.552653
29.0738	-0.79434
29.0935	-0.693448
29.1132	-0.51719
29.1329	-0.791025
29.1525	-1.46182
29.1722	-1.03027
29.1919	-0.519653
29.2116	-1.09474
29.2312	-0.476775
29.2509	-1.1095
29.2706	-0.51338
29.2903	-1.07098
29.3099	-0.466339
29.3296	-0.689332
29.3493	-0.951386
29.3689	-0.48005
29.3886	-1.19362
29.4083	-0.0384923
29.428	-0.803399
29.4476	3.44727
29.4673	-0.846472
29.487	-0.139913
29.5067	-0.483452
29.5263	-0.506973
29.546	-0.619755
29.5657	-0.844242
29.5854	-0.241269
29.605	-0.817511
29.6247	-0.270096
29.6444	-1.56878
29.664	-0.437301
29.6837	-0.596033
29.7034	-0.940809
29.7231	-0.315374
29.7427	-0.33971
29.7624	0.129941
29.7821	-0.436055
29.8018	-0.572826
29.8214	-1.07415
29.8411	-0.642102
29.8608	-0.728766
29.8805	7.38224
29.9001	22.5939
29.9198	25.3172
29.9395	27.4852
29.9591	26.4679
29.9788	15.2009
29.9985	12.9025
30.0182	13.1018
30.0378	12.6954
30.0575	12.5649
30.0772	11.6001
30.0969	3.44493
30.1165	-0.505008
30.1362	-1.05545
30.1559	-0.542642
30.1756	-1.08263
30.1952	0.110882
30.2149	-0.43048
30.2346	-0.943158
30.2542	-1.23936
30.2739	-0.449016
30.2936	-0.193226
30.3133	-1.19558
30.3329	0.130924
30.3526	-1.13575
30.3723	-0.0289534
30.392	-1.33636
30.4116	14.0837
30.4313	-0.0457163
30.451	-0.929722
30.4707	-0.68548
30.4903	4.524
30.51	-0.466864
30.5297	19.8479
30.5493	0.588542
30.569	-1.18153
30.5887	-0.10461
30.6084	69.7847
30.628	82.697
30.6477	80.3146
30.6674	82.1219
30.6871	82.3036
30.7067	78.7308
30.7264	78.6838
30.7461	76.4398
30.7658	95.2455
30.7854	104.571
30.8051	101.345
30.8248	101.782
30.8444	99.8624
30.8641	98.4103
30.8838	96.6522
30.9035	97.3067
30.9231	97.7121
30.9428	97.9709
30.9625	98.2262
30.9822	95.6476
31.0018	93.7278
31.0215	80.4109
31.0412	26.6127
31.0609	0.0973321
31.0805	0.590499
31.1002	-0.473889
31.1199	-0.585377
31.1395	-0.662875
31.1592	-0.943149
31.1789	-0.960101
31.1986	-1.27293
31.2182	-0.230347
31.2379	-0.849558
31.2576	0.230267
31.2773	-1.13076
31.2969	-0.315891
31.3166	-0.298562
31.3363	-0.675919
31.356	-0.354488
31.3756	-1.85032
31.3953	-0.611039
31.415	-1.01591
31.4346	-0.0909805
31.4543	-0.972061
31.474	-0.604751
31.4937	-0.848989
31.5133	-0.691495
31.533	-0.135149
31.5527	-1.45444
31.5724	89.6937
31.592	118.22
31.6117	114.072
31.6314	105.296
31.6511	99.9683
31.6707	85.4308
31.6904	75.9047
31.7101	60.2861
31.7297	1.94112
31.7494	0.408121
31.7691	-0.491254
31.7888	9.8869
31.8084	59.4606
31.8281	66.4114
31.8478	10.9388
31.8675	0.388605
31.8871	-0.643299
31.9068	31.2887
31.9265	40.6194
31.9462	42.3524
31.9658	42.6656
31.9855	41.1683
32.0052	41.8836
32.0248	42.117
32.0445	42.6661
32.0642	41.8396
32.0839	41.7721
32.1035	43.4004
32.1232	42.8098
32.1429	43.3249
32.1626	42.8544
32.1822	43.0583
32.2019	42.8171
32.2216	41.549
32.2413	40.3311
32.2609	38.7942
32.2806	13.0206
32.3003	-0.470731
32.3199	-0.387202
32.3396	-0.708864
32.3593	-0.402767
32.379	-0.832774
32.3986	0.0147103
32.4183	-0.507394
32.438	-0.595636
32.4577	-0.0877103
32.4773	-0.709074
32.497	-0.0231004
32.5167	85.0896
32.5364	126.716
32.556	102.427
32.5757	41.8362
32.5954	39.7893
32.615	38.2961
32.6347	38.3273
32.6544	38.0305
32.6741	37.8005
32.6937	37.42
32.7134	36.5546
32.7331	36.2818
32.7528	36.626
32.7724	35.4631
32.7921	35.6008
32.8118	35.0941
32.8315	34.1978
32.8511	35.5885
32.8708	35.0719
32.8905	34.2016
32.9101	33.3787
32.9298	33.991
32.9495	34.0802
32.9692	33.7552
32.9888	34.0586
33.0085	32.8106
33.0282	33.6159
33.0479	32.2719
33.0675	33.8403
33.0872	32.2369
33.1069	31.2271
33.1266	31.8927
33.1462	32.1954
33.1659	31.8531
33.1856	31.473
33.2052	32.3332
33.2249	31.3153
33.2446	31.2368
33.2643	31.8689
33.2839	31.853
33.3036	31.4065
33.3233	31.0529
33.343	31.0163
33.3626	30.5418
33.3823	31.7569
33.402	30.868
33.4217	30.6092
33.4413	29.3842
33.461	2.63781
33.4807	-0.0454518
33.5003	-0.663569
33.52	-0.735282
33.5397	-1.17923
33.5594	-0.129022
33.579	-1.56657
33.5987	-0.445055
33.6184	-1.39251
33.6381	-0.613582
33.6577	-0.674343
33.6774	-0.523534
33.6971	-0.992142
33.7168	-1.21699
33.7364	0.107587
33.7561	-0.685708
33.7758	-0.533741
33.7954	-1.39757
33.8151	-0.911635
33.8348	-0.87447
33.8545	-0.762256
33.8741	-0.381123
33.8938	-1.38939
33.9135	-0.5514
33.9332	-1.40072
33.9528	0.374647
33.9725	-1.20024
33.9922	-0.677993
34.0119	-1.16849
34.0315	-0.282944
34.0512	-0.0205353
34.0709	-1.01024
34.0905	-0.656495
34.1102	-1.32731
34.1299	-0.0583589
34.1496	-0.458574
34.1692	0.1894
34.1889	-0.154167
34.2086	-0.665952
34.2283	-0.482603
34.2479	-1.12144
34.2676	-0.49867
34.2873	-1.93354
34.307	-0.0645835
34.3266	-0.502584
34.3463	-0.245524
34.366	-0.419839
34.3856	-0.826208
34.4053	0.241965
34.425	-0.563475
34.4447	-0.300038
34.4643	-0.687998
34.484	-0.258617
34.5037	-0.862292
34.5234	-1.39368
34.543	-0.358323
34.5627	-0.738908
34.5824	-0.610673
34.6021	-1.32234
34.6217	-0.707113
34.6414	-1.22301
34.6611	-0.924663
34.6807	-1.03298
34.7004	-0.94964
34.7201	-0.946965
34.7398	1.84031
34.7594	-0.514633
34.7791	-0.95841
34.7988	-0.777748
34.8185	-1.13738
34.8381	-0.571072
34.8578	13.3892
34.8775	39.1114
34.8972	38.3469
34.9168	37.517
34.9365	38.0244
34.9562	32.4456
34.9758	1.08844
34.9955	-0.507013
35.0152	-0.139039
35.0349	-0.956874
35.0545	-0.727482
35.0742	3.7484
35.0939	17.9789
35.1136	17.9131
35.1332	17.364
35.1529	17.4854
35.1726	16.4781
35.1923	17.1453
35.2119	16.3816
35.2316	16.7184
35.2513	16.6632
35.2709	15.8086
35.2906	16.9301
35.3103	16.2191
35.33	23.1773
35.3496	16.5524
35.3693	16.6174
35.389	16.3725
35.4087	15.7649
35.4283	15.7922
35.448	15.625
35.4677	15.9112
35.4874	14.4702
35.507	4.72413
35.5267	-0.567958
35.5464	-0.375216
35.566	-1.15524
35.5857	-0.862238
35.6054	-0.743128
35.6251	-1.21882
35.6447	0.186708
35.6644	-1.54283
35.6841	-0.555891
35.7038	-1.6721
35.7234	-0.412153
35.7431	22.5217
35.7628	27.7027
35.7825	30.4467
35.8021	30.6477
35.8218	31.0598
35.8415	28.9754
35.8611	27.7606
35.8808	26.5121
35.9005	26.1274
35.9202	25.1093
35.9398	25.7147
35.9595	25.0432
35.9792	24.0133
35.9989	25.9891
36.0185	24.9871
36.0382	25.7879
36.0579	34.113
36.0776	24.0927
36.0972	23.7019
36.1169	22.5053
36.1366	22.6636
36.1562	22.9548
36.1759	23.0372
36.1956	21.7111
36.2153	23.5857
36.2349	23.198
36.2546	24.9961
36.2743	26.4049
36.294	25.9836
36.3136	26.1331
36.3333	26.0989
36.353	26.5383
36.3727	27.0308
36.3923	27.0388
36.412	10.5295
36.4317	-0.361341
36.4513	-0.00729204
36.471	4.40797
36.4907	-0.575931
36.5104	-1.66496
36.53	-0.507131
36.5497	-1.34414
36.5694	-0.0186396
36.5891	1.24073
36.6087	12.783
36.6284	12.7289
36.6481	11.534
36.6678	11.4821
36.6874	11.2674
36.7071	10.6871
36.7268	10.1512
36.7464	10.2357
36.7661	9.95453
36.7858	11.216
36.8055	10.2066
36.8251	8.3666
36.8448	-0.326436
36.8645	-1.75834
36.8842	-0.475318
36.9038	5.5277
36.9235	8.17169
36.9432	-0.628534
36.9629	-0.935012
36.9825	-0.372765
37.0022	-0.427041
37.0219	-0.900328
37.0415	-1.73867
37.0612	-0.985983
37.0809	-1.49034
37.1006	-0.627042
37.1202	-1.29844
37.1399	-0.836121
37.1596	-0.461256
37.1793	-0.906297
37.1989	-0.41463
37.2186	-0.877063
37.2383	-0.217497
37.258	-1.07377
37.2776	-0.909364
37.2973	-1.43828
37.317	-0.975579
37.3366	-0.916829
37.3563	-1.17497
37.376	-0.546994
37.3957	-0.858305
37.4153	-0.529209
37.435	-0.175858
37.4547	-0.429055
37.4744	-0.687962
37.494	-0.959989
37.5137	-1.13478
37.5334	-0.92904
37.5531	-1.03929
37.5727	4.24224
37.5924	12.9723
37.6121	13.9786
37.6317	14.2931
37.6514	13.6561
37.6711	12.9869
37.6908	13.1538
37.7104	12.9107
37.7301	13.1113
37.7498	12.3694
37.7695	13.6675
37.7891	12.6681
37.8088	13.0005
37.8285	12.5522
37.8482	13.0445
37.8678	12.7067
37.8875	11.1671
37.9072	12.6873
37.9268	11.2856
37.9465	12.7497
37.9662	11.8341
37.9859	0.922728
38.0055	-0.347175
38.0252	-1.00418
38.0449	-0.996469
38.0646	-1.06451
38.0842	0.142062
38.1039	-1.57606
38.1236	-0.765347
38.1433	-0.831199
38.1629	-0.881377
38.1826	-1.26058
38.2023	-0.86933
38.2219	-0.262277
38.2416	-0.939826
38.2613	-0.16212
38.281	-0.911036
38.3006	-0.285561
38.3203	-1.10945
38.34	-0.646653
38.3597	-1.03392
38.3793	-0.852477
38.399	-1.04343
38.4187	-0.741712
38.4384	-1.16941
38.458	8.36913
38.4777	18.6419
38.4974	19.0934
38.517	20.0184
38.5367	21.5334
38.5564	20.9193
38.5761	20.9436
38.5957	20.4671
38.6154	1.3758
38.6351	-0.210465
38.6548	0.0209764
38.6744	-0.781059
38.6941	-0.743083
38.7138	-0.772751
38.7335	-1.08092
38.7531	-1.04651
38.7728	-1.62717
38.7925	11.8013
38.8121	11.3334
38.8318	1.08558
38.8515	-0.89451
38.8712	0.146073
38.8908	-0.822207
38.9105	-0.523147
38.9302	-0.679894
38.9499	-0.610034
38.9695	-0.218095
38.9892	-1.38096
39.0089	-0.249555
39.0286	-0.99793
39.0482	-0.933096
39.0679	4.76477
39.0876	-0.787442
39.1072	-0.601047
39.1269	-1.38968
39.1466	-0.770974
39.1663	-1.01744
39.1859	9.98866
39.2056	21.4773
39.2253	21.6116
39.245	20.9788
39.2646	21.3042
39.2843	20.9637
39.304	18.6392
39.3237	0.720022
39.3433	-0.412058
39.363	-0.664602
39.3827	-1.04712
39.4023	-0.403294
39.422	-1.09059
39.4417	-0.245842
39.4614	0.311951
39.481	-0.927502
39.5007	-0.356567
39.5204	-1.13393
39.5401	-0.916847
39.5597	-0.977666
39.5794	-0.653315
39.5991	-1.0414
39.6188	-0.977607
39.6384	-0.641103
39.6581	-0.589675
39.6778	-0.2078
39.6974	-1.3654
39.7171	-0.673475
39.7368	-1.23739
39.7565	-0.747453
39.7761	-1.35903
39.7958	-1.02047
39.8155	-0.307527
39.8352	-0.945566
39.8548	-0.496559
39.8745	-0.996403
39.8942	-0.667863
39.9139	-0.600207
39.9335	-1.48644
39.9532	-1.35036
39.9729	-1.03128
39.9925	-0.782172
40.0122	-1.10522
40.0319	-0.874105
40.0516	6.92406
40.0712	7.25544
40.0909	5.90629
40.1106	6.74263
40.1303	5.75796
40.1499	6.22205
40.1696	6.00259
40.1893	5.64306
40.209	6.17765
40.2286	5.51609
40.2483	6.47264
40.268	4.93438
[truncated: 1,004 more rows]

[truncated: 1 more sheets: data Fig S16E]
